# Supplementary material for: Overproduction of Sch9 leads to its aggregation and cell elongation in Saccharomyces cerevisiae
Source: PLoS One. 2018 Mar 1;13(3):e0193726. doi: 10.1371/journal.pone.0193726 (PMC5832320; doi:10.1371/journal.pone.0193726)
Supplement: S1 Table — The description column lists the characteristics in the following order: S. cerevisiae replication origin, S. cerevisiae selective marker gene, E. coli selective marker gene, promoter, and gene of interest. (XLS) [file pone.0193726.s005.xls]

## Sheet: Sheet1
Plasmid name	Description*	Reference
pRS426	2μ, URA3, ampR	Christianson et al., 1992
p426GPDSWI1YFP	2μ, URA3, ampR, PTDH3, SWI1-YFP	Du et al., 2008
p426GPD-YFP	2μ, URA3, ampR, PTDH3, YFP	This work
p426GPD-SCH9YFP	2μ, URA3, ampR, PTDH3, SCH9-YFP	This work
p426GPD-SCH9Δ183-256-YFP	2μ, URA3, ampR, PTDH3, SCH9Δ183-256-YFP	This work
p426GPD-SCH9Δ91-138Δ183-256-YFP	2μ, URA3, ampR, PTDH3, SCH9Δ91-138Δ183-256-YFP	This work
p426GPD-SCH9YFPΔ2-250-YFP	2μ, URA3, ampR, PTDH3, SCH9Δ2-250-YFP	This work
p426GPD-SCH9YFPΔ2-402-YFP	2μ, URA3, ampR, PTDH3, SCH9Δ2-402-YFP	This work
p426GPD-SCH9YFPΔ403-824-YFP	2μ, URA3, ampR, PTDH3, SCH9Δ403-824-YFP	This work
pRS415CUP-RNQ1GFP	CEN, LEU2, ampR, PCUP1, RNQ1-GFP	Derkatch unpublished?
pAG415GPD-Hsp42-mCherry	CEN, LEU2, ampR, PTDH3, HSP42-mCherry	Malinovska et al., 2012
pRS416	CEN, URA3, ampR	Sikorski & Hieter, 1989
pJU675	CEN, URA3, ampR, PSCH9, SCH9	Urban et al.., 2007
pRS416-SCH9YFP	CEN, URA3, ampR, PSCH9, SCH9-YFP	This work
