# Supplementary material for: Overproduction of Sch9 leads to its aggregation and cell elongation in Saccharomyces cerevisiae
Source: PLoS One. 2018 Mar 1;13(3):e0193726. doi: 10.1371/journal.pone.0193726 (PMC5832320; doi:10.1371/journal.pone.0193726)
Supplement: S2 Table — (XLS) [file pone.0193726.s006.xls]

## Sheet: Sheet1
Primer name	Primer sequence	Purpose	Comments
Sch9-F-SpeI	CGAATAACTAGTATGATGAATTTTTTTACATCAAAATCG	Cloning (used in the construction of p426GPD-SCH9YFP and p426GPD-SCH9YFPΔ403-824-YFP)
Sch9-R-BamHI	GATTGGGATCCCGTATTTCGAATCTTCCACTGACAA	Cloning (used in the construction of p426GPD-SCH9YFP and p426GPD-SCH9YFPΔ2-402-YFP)
Sch9-F-403-SpeI	TAGAACTAGTATGAAGAAAAGACATTATG	Cloning (used in the construction of p426GPD-SCH9YFPΔ403-824-YFP)
Sch9-R-402-BamHI	GATTGGGATCCCGTGTCTGTTTGTAAGTCCATTTG	Cloning (used in the construction of p426GPD-SCH9YFPΔ2-402-YFP)
Sch9_del91-138_sitedir_R	AGAATTTTGTTCTGATGTTATTCCTGTTGTGCCCATTGC	Site-directed deletion (p426GPD-SCH9Δ91-138Δ183-256)
Sch9_del91-138_sitedir_F	TAACATCAGAACAAAATTCTGAAGATGACAACTTTTCTTCCAGTTC	Site-directed deletion (p426GPD-SCH9Δ91-138Δ183-256)
PGPD-R-SCH9	CATCATACTAGTTCTAGAATCCGTCGAAACTAAGTTCTGGTG	Site-directed deletion (p426GPD-SCH9Δ2-250)
SCH9_250aa_F2	ATTCTAGAACTAGTATGATGACCAACCCTGACGCTGCTAGCC	Site-directed deletion (p426GPD-SCH9Δ2-250)
SCH9_217_r	TGGTCGGCGTTGCAGTTTG	Sequencing and PCR
SCH9_2261_f	TCCTACAAAACTCGTACTTTATG
SCH9_1667_r	TCGCAAAGAGCGATGTTACCG
SCH9_229_f (SCH9_qPCR_F)	CAGGACTTATATGCAATGGGCA		Taken from http://research.stowers-institute.org/cws/ (pair3 for YHR205W)
SCH9_357_r (SCH9_qPCR_R)	CGTGGTAATAATCGTAGGGGTGT		Taken from http://research.stowers-institute.org/cws/ (pair3 for YHR205W)
