# Supplementary material for: Overproduction of Sch9 leads to its aggregation and cell elongation in Saccharomyces cerevisiae
Source: PLoS One. 2018 Mar 1;13(3):e0193726. doi: 10.1371/journal.pone.0193726 (PMC5832320; doi:10.1371/journal.pone.0193726)
Supplement: S1 Maps — (ZIP) [file pone.0193726.s007.zip]

Archive with 11 entries (11 files):
- p426GPD-SCH9YFP.gb
- p426GPD-SCH9delta183-256-YFP.gb
- p426GPD-SCH9delta2-250-YFP.gb
- p426GPD-SCH9delta2-402-YFP.gb
- p426GPD-SCH9delta403-824-YFP.gb
- p426GPD-SCH9delta91-138-del183-256-YFP.gb
- p426GPD-YFP.gb
- pJU675.gb
- pRS416-SCH9YFP.gb
- pRS416.gb
- pRS426.gb
