# Supplementary material for: Overproduction of Sch9 leads to its aggregation and cell elongation in Saccharomyces cerevisiae
Source: PLoS One. 2018 Mar 1;13(3):e0193726. doi: 10.1371/journal.pone.0193726 (PMC5832320; doi:10.1371/journal.pone.0193726)
Supplement: S1 Maps — (ZIP) [file pone.0193726.s007.zip › p426GPD-SCH9YFP.gb]

LOCUS       p426GPD-SCH9YFP        9762 bp ds-DNA     circular SYN 16-DEC-2017
SOURCE      synthetic DNA construct
  ORGANISM  synthetic DNA construct
REFERENCE   1  (bases 1 to 9762)
  AUTHORS   Polina Drozdova et al., Stanislav Bondarev
  TITLE     Overproduction of Sch9 causes its aggregation and also leads to cell
            elongation in Saccharomyces cerevisiae
REFERENCE   2  (bases 1 to 9762)
  AUTHORS   .
  TITLE     Direct Submission
  JOURNAL   Exported Dec 16, 2017 from SnapGene Viewer 4.1.0 to Vector NTI(R) 
            format
            http://www.snapgene.com
COMMENT     VNTDATE|825292800|
COMMENT     VNTDBDATE|825292800|
COMMENT     VNTNAME|p426GPD-SCH9-YFP.dna|
FEATURES             Location/Qualifiers
     rep_origin      68..1410
                     /label=2u ori
                     /note="yeast 2u plasmid origin of replication"
     protein_bind    400..447
                     /label=FRT
                     /bound_moiety="FLP recombinase from the Saccharomyces 
                     cerevisiae 2u plasmid"
                     /note="FLP-mediated recombination occurs in the 8-bp core 
                     sequence TCTAGAAA (Turan and Bode, 2011)."
     promoter        1437..1541
                     /gene="bla"
                     /label=AmpR promoter
     CDS             1542..2402
                     /codon_start=1
                     /gene="bla"
                     /product="beta-lactamase"
                     /label=AmpR
                     /note="confers resistance to ampicillin, carbenicillin, and
                     related antibiotics"
     rep_origin      2573..3161
                     /direction=RIGHT
                     /label=ori
                     /note="high-copy-number ColE1/pMB1/pBR322/pUC origin of 
                     replication"
     protein_bind    3449..3470
                     /label=CAP binding site
                     /bound_moiety="E. coli catabolite activator protein"
                     /note="CAP binding activates transcription in the presence 
                     of cAMP."
     promoter        3485..3515
                     /label=lac promoter
                     /note="promoter for the E. coli lac operon"
     protein_bind    3523..3539
                     /label=lac operator
                     /bound_moiety="lac repressor encoded by lacI"
                     /note="The lac repressor binds to the lac operator to 
                     inhibit transcription in E. coli. This inhibition can be 
                     relieved by adding lactose or 
                     isopropyl-beta-D-thiogalactopyranoside (IPTG)."
     primer_bind     3547..3563
                     /label=M13 rev
                     /note="common sequencing primer, one of multiple similar 
                     variants"
     promoter        3584..3602
                     /label=T3 promoter
                     /note="promoter for bacteriophage T3 RNA polymerase"
     promoter        3627..4270
                     /gene="S. cerevisiae TDH3"
                     /label=GAP promoter
                     /note="promoter for glyceraldehyde-3-phosphate 
                     dehydrogenase"
     CDS             4288..7500
                     /codon_start=1
                     /label=SCH9-YFP
     CDS             4288..6759
                     /codon_start=1
                     /label=SCH9
     regulatory      6775..6784
                     /regulatory_class="other"
                     /label=Kozak sequence
                     /note="vertebrate consensus sequence for strong initiation 
                     of translation (Kozak, 1987)"
     CDS             6781..7500
                     /codon_start=1
                     /product="enhanced YFP"
                     /label=EYFP
                     /note="mammalian codon-optimized"
     terminator      7513..7760
                     /gene="S. cerevisiae CYC1"
                     /label=CYC1 terminator
                     /note="transcription terminator for CYC1"
     promoter        complement(7779..7797)
                     /label=T7 promoter
                     /note="promoter for bacteriophage T7 RNA polymerase"
     primer_bind     complement(7807..7823)
                     /label=M13 fwd
                     /note="common sequencing primer, one of multiple similar 
                     variants"
     rep_origin      7964..8419
                     /direction=RIGHT
                     /label=f1 ori
                     /note="f1 bacteriophage origin of replication; arrow 
                     indicates direction of (+) strand synthesis"
     terminator      complement(8472..8549)
                     /label=URA3 terminator / TIM9 promoter
     CDS             complement(8550..9353)
                     /codon_start=1
                     /gene="S. cerevisiae URA3"
                     /product="orotidine-5'-phosphate decarboxylase, required 
                     for uracil biosynthesis"
                     /label=URA3
                     /note="yeast auxotrophic marker, counterselectable with 
                     5-fluoroorotic acid (5-FOA)"
     promoter        complement(9354..9569)
                     /gene="S. cerevisiae URA3"
                     /label=URA3 promoter
ORIGIN
        1 gacgaaaggg cctcgtgata cgcctatttt tataggttaa tgtcatgata ataatggttt
       61 cttagatgat ccaatatcaa aggaaatgat agcattgaag gatgagacta atccaattga
      121 ggagtggcag catatagaac agctaaaggg tagtgctgaa ggaagcatac gataccccgc
      181 atggaatggg ataatatcac aggaggtact agactacctt tcatcctaca taaatagacg
      241 catataagta cgcatttaag cataaacacg cactatgccg ttcttctcat gtatatatat
      301 atacaggcaa cacgcagata taggtgcgac gtgaacagtg agctgtatgt gcgcagctcg
      361 cgttgcattt tcggaagcgc tcgttttcgg aaacgctttg aagttcctat tccgaagttc
      421 ctattctcta gaaagtatag gaacttcaga gcgcttttga aaaccaaaag cgctctgaag
      481 acgcactttc aaaaaaccaa aaacgcaccg gactgtaacg agctactaaa atattgcgaa
      541 taccgcttcc acaaacattg ctcaaaagta tctctttgct atatatctct gtgctatatc
      601 cctatataac ctacccatcc acctttcgct ccttgaactt gcatctaaac tcgacctcta
      661 cattttttat gtttatctct agtattactc tttagacaaa aaaattgtag taagaactat
      721 tcatagagtg aatcgaaaac aatacgaaaa tgtaaacatt tcctatacgt agtatataga
      781 gacaaaatag aagaaaccgt tcataatttt ctgaccaatg aagaatcatc aacgctatca
      841 ctttctgttc acaaagtatg cgcaatccac atcggtatag aatataatcg gggatgcctt
      901 tatcttgaaa aaatgcaccc gcagcttcgc tagtaatcag taaacgcggg aagtggagtc
      961 aggctttttt tatggaagag aaaatagaca ccaaagtagc cttcttctaa ccttaacgga
     1021 cctacagtgc aaaaagttat caagagactg cattatagag cgcacaaagg agaaaaaaag
     1081 taatctaaga tgctttgtta gaaaaatagc gctctcggga tgcatttttg tagaacaaaa
     1141 aagaagtata gattctttgt tggtaaaata gcgctctcgc gttgcatttc tgttctgtaa
     1201 aaatgcagct cagattcttt gtttgaaaaa ttagcgctct cgcgttgcat ttttgtttta
     1261 caaaaatgaa gcacagattc ttcgttggta aaatagcgct ttcgcgttgc atttctgttc
     1321 tgtaaaaatg cagctcagat tctttgtttg aaaaattagc gctctcgcgt tgcatttttg
     1381 ttctacaaaa tgaagcacag atgcttcgtt caggtggcac ttttcgggga aatgtgcgcg
     1441 gaacccctat ttgtttattt ttctaaatac attcaaatat gtatccgctc atgagacaat
     1501 aaccctgata aatgcttcaa taatattgaa aaaggaagag tatgagtatt caacatttcc
     1561 gtgtcgccct tattcccttt tttgcggcat tttgccttcc tgtttttgct cacccagaaa
     1621 cgctggtgaa agtaaaagat gctgaagatc agttgggtgc acgagtgggt tacatcgaac
     1681 tggatctcaa cagcggtaag atccttgaga gttttcgccc cgaagaacgt tttccaatga
     1741 tgagcacttt taaagttctg ctatgtggcg cggtattatc ccgtattgac gccgggcaag
     1801 agcaactcgg tcgccgcata cactattctc agaatgactt ggttgagtac tcaccagtca
     1861 cagaaaagca tcttacggat ggcatgacag taagagaatt atgcagtgct gccataacca
     1921 tgagtgataa cactgcggcc aacttacttc tgacaacgat cggaggaccg aaggagctaa
     1981 ccgctttttt gcacaacatg ggggatcatg taactcgcct tgatcgttgg gaaccggagc
     2041 tgaatgaagc cataccaaac gacgagcgtg acaccacgat gcctgtagca atggcaacaa
     2101 cgttgcgcaa actattaact ggcgaactac ttactctagc ttcccggcaa caattaatag
     2161 actggatgga ggcggataaa gttgcaggac cacttctgcg ctcggccctt ccggctggct
     2221 ggtttattgc tgataaatct ggagccggtg agcgtgggtc tcgcggtatc attgcagcac
     2281 tggggccaga tggtaagccc tcccgtatcg tagttatcta cacgacgggg agtcaggcaa
     2341 ctatggatga acgaaataga cagatcgctg agataggtgc ctcactgatt aagcattggt
     2401 aactgtcaga ccaagtttac tcatatatac tttagattga tttaaaactt catttttaat
     2461 ttaaaaggat ctaggtgaag atcctttttg ataatctcat gaccaaaatc ccttaacgtg
     2521 agttttcgtt ccactgagcg tcagaccccg tagaaaagat caaaggatct tcttgagatc
     2581 ctttttttct gcgcgtaatc tgctgcttgc aaacaaaaaa accaccgcta ccagcggtgg
     2641 tttgtttgcc ggatcaagag ctaccaactc tttttccgaa ggtaactggc ttcagcagag
     2701 cgcagatacc aaatactgtt cttctagtgt agccgtagtt aggccaccac ttcaagaact
     2761 ctgtagcacc gcctacatac ctcgctctgc taatcctgtt accagtggct gctgccagtg
     2821 gcgataagtc gtgtcttacc gggttggact caagacgata gttaccggat aaggcgcagc
     2881 ggtcgggctg aacggggggt tcgtgcacac agcccagctt ggagcgaacg acctacaccg
     2941 aactgagata cctacagcgt gagctatgag aaagcgccac gcttcccgaa gggagaaagg
     3001 cggacaggta tccggtaagc ggcagggtcg gaacaggaga gcgcacgagg gagcttccag
     3061 ggggaaacgc ctggtatctt tatagtcctg tcgggtttcg ccacctctga cttgagcgtc
     3121 gatttttgtg atgctcgtca ggggggcgga gcctatggaa aaacgccagc aacgcggcct
     3181 ttttacggtt cctggccttt tgctggcctt ttgctcacat gttctttcct gcgttatccc
     3241 ctgattctgt ggataaccgt attaccgcct ttgagtgagc tgataccgct cgccgcagcc
     3301 gaacgaccga gcgcagcgag tcagtgagcg aggaagcgga agagcgccca atacgcaaac
     3361 cgcctctccc cgcgcgttgg ccgattcatt aatgcagctg gcacgacagg tttcccgact
     3421 ggaaagcggg cagtgagcgc aacgcaatta atgtgagtta gctcactcat taggcacccc
     3481 aggctttaca ctttatgctt ccggctcgta tgttgtgtgg aattgtgagc ggataacaat
     3541 ttcacacagg aaacagctat gaccatgatt acgccaagcg cgcaattaac cctcactaaa
     3601 gggaacaaaa gctggagctc agtttatcat tatcaatact cgccatttca aagaatacgt
     3661 aaataattaa tagtagtgat tttcctaact ttatttagtc aaaaaattag ccttttaatt
     3721 ctgctgtaac ccgtacatgc ccaaaatagg gggcgggtta cacagaatat ataacatcgt
     3781 aggtgtctgg gtgaacagtt tattcctggc atccactaaa tataatggag cccgcttttt
     3841 aagctggcat ccagaaaaaa aaagaatccc agcaccaaaa tattgttttc ttcaccaacc
     3901 atcagttcat aggtccattc tcttagcgca actacagaga acaggggcac aaacaggcaa
     3961 aaaacgggca caacctcaat ggagtgatgc aacctgcctg gagtaaatga tgacacaagg
     4021 caattgaccc acgcatgtat ctatctcatt ttcttacacc ttctattacc ttctgctctc
     4081 tctgatttgg aaaaagctga aaaaaaaggt tgaaaccagt tccctgaaat tattccccta
     4141 cttgactaat aagtatataa agacggtagg tattgattgt aattctgtaa atctatttct
     4201 taaacttctt aaattctact tttatagtta gtcttttttt tagttttaaa acaccagaac
     4261 ttagtttcga cggattctag aactagtatg atgaattttt ttacatcaaa atcgtcgaat
     4321 caggatactg gatttagctc tcaacaccaa catccaaatg gacagaacaa tggaaacaat
     4381 aatagcagca ccgctggcaa cgacaacgga tacccatgta aactggtgtc cagtgggccc
     4441 tgcgcttcat caaataatgg tgcccttttt acgaatttta ctttacaaac tgcaacgccg
     4501 accaccgcta ttagtcagga cttatatgca atgggcacaa caggaataac atcagaaaat
     4561 gccctttttc aaatgaagtc aatgaataat ggaatatcat cagttaataa taacaacagc
     4621 aacaccccta cgattattac cacgtcacag gaagaaacta atgctggaaa tgtacatggc
     4681 gataccggtg gcaattcttt gcaaaattct gaagatgaca acttttcttc cagttctacc
     4741 accaaatgct tactctcttc cacttcttcg ctatcaataa atcaacgaga agcagcagca
     4801 gctgcttatg gtccagatac cgatattcct aggggtaaac tagaagttac aataatagaa
     4861 gcacgtgacc tagtcactag atcaaaggat tcacagcctt atgttgtttg tacttttgag
     4921 agttcagagt tcatttctaa tggtcctgag tcactaggcg ccattaataa taacaacaat
     4981 aacaacaaca ataatcagca taatcaaaac cagcatatta acaacaacaa cgaaaatacc
     5041 aaccctgacg ctgctagcca gcatcataat aataacagtg gttggaacgg ttctcagtta
     5101 ccatcgataa aagagcactt gaagaaaaaa cccctttata cacacagatc atcttcccaa
     5161 ttagatcagc taaactcttg ctcttcagta accgatccga gcaaacgttc ttctaattct
     5221 tcgtcgggtt cttcaaatgg tccaaagaat gatagttcac atccaatatg gcatcacaag
     5281 acaacgtttg atgttttggg atctcactcg gaattagata tttctgttta tgatgctgcc
     5341 cacgaccata tgttcttagg ccaagttaga ctgtatccaa tgattcataa tttagcacat
     5401 gcttcccaac accaatggca cagtttgaaa cctcgcgtta ttgatgaagt tgtgtccggt
     5461 gatattttaa tcaaatggac ttacaaacag acaaagaaaa gacattatgg cccacaagat
     5521 tttgaagttc ttcgattatt gggtaagggt acttttggcc aagtctacca agttaagaag
     5581 aaagacactc aaagaattta tgcaatgaaa gttctctcca agaaagttat tgtcaagaaa
     5641 aatgagatcg cccacacaat tggcgaaaga aatatcctag tcacgacagc gtccaaatcg
     5701 tccccattca ttgtcggatt gaagttttcc tttcaaacac caacagatct gtatttggtc
     5761 actgattata tgagtggtgg agaattattc tggcatttac aaaaggaggg ccgtttttcg
     5821 gaagacagag cgaaattcta tatcgctgag ttagtcctag cgttagaaca tttacacgat
     5881 aacgatatcg tttacaggga cctaaagcct gaaaacattc tactcgatgc caacggtaac
     5941 atcgctcttt gcgattttgg tctttctaaa gctgacttga aggatagaac aaacacattt
     6001 tgcggcacca cggaatacct ggcaccagaa ttgttactgg acgaaaccgg ctacaccaaa
     6061 atggtcgatt tctggtctct aggtgttttg atatttgaaa tgtgttgtgg ttggtcccct
     6121 ttctttgcgg aaaataatca aaaaatgtac caaaaaattg cctttggtaa agtcaaattc
     6181 cccagagacg tactgtcaca agaggggagg tcttttgtaa agggtttact aaacagaaac
     6241 cccaaacata gactcggtgc cattgatgat ggaagagaac tacgagctca tccatttttc
     6301 gcagatatcg actgggaggc cttgaagcag aaaaaaattc caccaccttt caaacctcac
     6361 ctagtctcgg agacggatac ctcgaatttt gacccagagt tcacaacagc ttcaacttca
     6421 tacatgaaca agcaccagcc gatgatgact gctaccccgc tatctccagc catgcaagca
     6481 aagtttgctg gtttcacctt tgttgatgag tccgccatcg atgaacacgt taataacaac
     6541 agaaaattcc tacaaaactc gtactttatg gaacctggtt cctttatccc gggaaatcca
     6601 aacttacctc cagacgaaga tgtcatcgat gatgacgggg acgaggacat caatgatgga
     6661 ttcaaccaag agaaaaatat gaacaacagc cattcgcaga tggacttcga cggcgaccaa
     6721 cacatggatg acgaatttgt cagtggaaga ttcgaaatac gggatccacc ggtcgccacc
     6781 atggtgagca agggcgagga gctgttcacc ggggtggtgc ccatcctggt cgagctggac
     6841 ggcgacgtaa acggccacaa gttcagcgtg tccggcgagg gcgagggcga tgccacctac
     6901 ggcaagctga ccctgaagtt catctgcacc accggcaagc tgcccgtgcc ctggcccacc
     6961 ctcgtgacca ccttcggcta cggcctgcag tgcttcgccc gctaccccga ccacatgaag
     7021 cagcacgact tcttcaagtc cgccatgccc gaaggctacg tccaggagcg caccatcttc
     7081 ttcaaggacg acggcaacta caagacccgc gccgaggtga agttcgaggg cgacaccctg
     7141 gtgaaccgca tcgagctgaa gggcatcgac ttcaaggagg acggcaacat cctggggcac
     7201 aagctggagt acaactacaa cagccacaac gtctatatca tggccgacaa gcagaagaac
     7261 ggcatcaagg tgaacttcaa gatccgccac aacatcgagg acggcagcgt gcagctcgcc
     7321 gaccactacc agcagaacac ccccatcggc gacggccccg tgctgctgcc cgacaaccac
     7381 tacctgagct accagtccgc cctgagcaaa gaccccaacg agaagcgcga tcacatggtc
     7441 ctgctggagt tcgtgaccgc cgccgggatc actctcggca tggacgagct gtacaagtaa
     7501 agcggcctcg agtcatgtaa ttagttatgt cacgcttaca ttcacgccct ccccccacat
     7561 ccgctctaac cgaaaaggaa ggagttagac aacctgaagt ctaggtccct atttattttt
     7621 ttatagttat gttagtatta agaacgttat ttatatttca aatttttctt ttttttctgt
     7681 acagacgcgt gtacgcatgt aacattatac tgaaaacctt gcttgagaag gttttgggac
     7741 gctcgaaggc tttaatttgc ggccggtacc caattcgccc tatagtgagt cgtattacgc
     7801 gcgctcactg gccgtcgttt tacaacgtcg tgactgggaa aaccctggcg ttacccaact
     7861 taatcgcctt gcagcacatc cccctttcgc cagctggcgt aatagcgaag aggcccgcac
     7921 cgatcgccct tcccaacagt tgcgcagcct gaatggcgaa tggacgcgcc ctgtagcggc
     7981 gcattaagcg cggcgggtgt ggtggttacg cgcagcgtga ccgctacact tgccagcgcc
     8041 ctagcgcccg ctcctttcgc tttcttccct tcctttctcg ccacgttcgc cggctttccc
     8101 cgtcaagctc taaatcgggg gctcccttta gggttccgat ttagtgcttt acggcacctc
     8161 gaccccaaaa aacttgatta gggtgatggt tcacgtagtg ggccatcgcc ctgatagacg
     8221 gtttttcgcc ctttgacgtt ggagtccacg ttctttaata gtggactctt gttccaaact
     8281 ggaacaacac tcaaccctat ctcggtctat tcttttgatt tataagggat tttgccgatt
     8341 tcggcctatt ggttaaaaaa tgagctgatt taacaaaaat ttaacgcgaa ttttaacaaa
     8401 atattaacgc ttacaatttc ctgatgcggt attttctcct tacgcatctg tgcggtattt
     8461 cacaccgcat agggtaataa ctgatataat taaattgaag ctctaatttg tgagtttagt
     8521 atacatgcat ttacttataa tacagttttt tagttttgct ggccgcatct tctcaaatat
     8581 gcttcccagc ctgcttttct gtaacgttca ccctctacct tagcatccct tccctttgca
     8641 aatagtcctc ttccaacaat aataatgtca gatcctgtag agaccacatc atccacggtt
     8701 ctatactgtt gacccaatgc gtctcccttg tcatctaaac ccacaccggg tgtcataatc
     8761 aaccaatcgt aaccttcatc tcttccaccc atgtctcttt gagcaataaa gccgataaca
     8821 aaatctttgt cgctcttcgc aatgtcaaca gtacccttag tatattctcc agtagatagg
     8881 gagcccttgc atgacaattc tgctaacatc aaaaggcctc taggttcctt tgttacttct
     8941 tctgccgcct gcttcaaacc gctaacaata cctgggccca ccacaccgtg tgcattcgta
     9001 atgtctgccc attctgctat tctgtataca cccgcagagt actgcaattt gactgtatta
     9061 ccaatgtcag caaattttct gtcttcgaag agtaaaaaat tgtacttggc ggataatgcc
     9121 tttagcggct taactgtgcc ctccatggaa aaatcagtca agatatccac atgtgttttt
     9181 agtaaacaaa ttttgggacc taatgcttca actaactcca gtaattcctt ggtggtacga
     9241 acatccaatg aagcacacaa gtttgtttgc ttttcgtgca tgatattaaa tagcttggca
     9301 gcaacaggac taggatgagt agcagcacgt tccttatatg tagctttcga catgatttat
     9361 cttcgtttcc tgcaggtttt tgttctgtgc agttgggtta agaatactgg gcaatttcat
     9421 gtttcttcaa cactacatat gcgtatatat accaatctaa gtctgtgctc cttccttcgt
     9481 tcttccttct gttcggagat taccgaatca aaaaaatttc aaggaaaccg aaatcaaaaa
     9541 aaagaataaa aaaaaaatga tgaattgaaa aggtggtatg gtgcactctc agtacaatct
     9601 gctctgatgc cgcatagtta agccagcccc gacacccgcc aacacccgct gacgcgccct
     9661 gacgggcttg tctgctcccg gcatccgctt acagacaagc tgtgaccgtc tccgggagct
     9721 gcatgtgtca gaggttttca ccgtcatcac cgaaacgcgc ga
//
