# Supplementary material for: Overproduction of Sch9 leads to its aggregation and cell elongation in Saccharomyces cerevisiae
Source: PLoS One. 2018 Mar 1;13(3):e0193726. doi: 10.1371/journal.pone.0193726 (PMC5832320; doi:10.1371/journal.pone.0193726)
Supplement: S1 Maps — (ZIP) [file pone.0193726.s007.zip › p426GPD-SCH9delta183-256-YFP.gb]

LOCUS       p426GPD-SCH9delta183-256-YFP        9537 bp ds-DNA     circular SYN 16-DEC-2017
SOURCE      synthetic DNA construct
  ORGANISM  synthetic DNA construct
REFERENCE   1  (bases 1 to 9537)
  AUTHORS   Polina Drozdova et al., Stanislav Bondarev
  TITLE     Overproduction of Sch9 causes its aggregation and also leads to cell
            elongation in Saccharomyces cerevisiae
REFERENCE   2  (bases 1 to 9537)
  AUTHORS   .
  TITLE     Direct Submission
  JOURNAL   Exported Dec 16, 2017 from SnapGene Viewer 4.1.0 to Vector NTI(R) 
            format
            http://www.snapgene.com
COMMENT     VNTDATE|825292800|
COMMENT     VNTDBDATE|825292800|
COMMENT     VNTNAME|p426GPD-SCH9del183-256-YFP.dna|
FEATURES             Location/Qualifiers
     rep_origin      68..1410
                     /label=2u ori
                     /note="yeast 2u plasmid origin of replication"
     protein_bind    400..447
                     /label=FRT
                     /bound_moiety="FLP recombinase from the Saccharomyces 
                     cerevisiae 2u plasmid"
                     /note="FLP-mediated recombination occurs in the 8-bp core 
                     sequence TCTAGAAA (Turan and Bode, 2011)."
     promoter        1437..1541
                     /gene="bla"
                     /label=AmpR promoter
     CDS             1542..2402
                     /codon_start=1
                     /gene="bla"
                     /product="beta-lactamase"
                     /label=AmpR
                     /note="confers resistance to ampicillin, carbenicillin, and
                     related antibiotics"
     rep_origin      2573..3161
                     /direction=RIGHT
                     /label=ori
                     /note="high-copy-number ColE1/pMB1/pBR322/pUC origin of 
                     replication"
     protein_bind    3449..3470
                     /label=CAP binding site
                     /bound_moiety="E. coli catabolite activator protein"
                     /note="CAP binding activates transcription in the presence 
                     of cAMP."
     promoter        3485..3515
                     /label=lac promoter
                     /note="promoter for the E. coli lac operon"
     protein_bind    3523..3539
                     /label=lac operator
                     /bound_moiety="lac repressor encoded by lacI"
                     /note="The lac repressor binds to the lac operator to 
                     inhibit transcription in E. coli. This inhibition can be 
                     relieved by adding lactose or 
                     isopropyl-beta-D-thiogalactopyranoside (IPTG)."
     primer_bind     3547..3563
                     /label=M13 rev
                     /note="common sequencing primer, one of multiple similar 
                     variants"
     promoter        3584..3602
                     /label=T3 promoter
                     /note="promoter for bacteriophage T3 RNA polymerase"
     promoter        3627..4270
                     /gene="S. cerevisiae TDH3"
                     /label=GAP promoter
                     /note="promoter for glyceraldehyde-3-phosphate 
                     dehydrogenase"
     CDS             4288..7275
                     /label=SCH9d183-256-YFP
     CDS             4288..6534
                     /codon_start=1
                     /label=SCH9delta183-256
     regulatory      6550..6559
                     /regulatory_class="other"
                     /label=Kozak sequence
                     /note="vertebrate consensus sequence for strong initiation 
                     of translation (Kozak, 1987)"
     CDS             6556..7275
                     /codon_start=1
                     /product="enhanced YFP"
                     /label=EYFP
                     /note="mammalian codon-optimized"
     terminator      7288..7535
                     /gene="S. cerevisiae CYC1"
                     /label=CYC1 terminator
                     /note="transcription terminator for CYC1"
     promoter        complement(7554..7572)
                     /label=T7 promoter
                     /note="promoter for bacteriophage T7 RNA polymerase"
     primer_bind     complement(7582..7598)
                     /label=M13 fwd
                     /note="common sequencing primer, one of multiple similar 
                     variants"
     rep_origin      7739..8194
                     /direction=RIGHT
                     /label=f1 ori
                     /note="f1 bacteriophage origin of replication; arrow 
                     indicates direction of (+) strand synthesis"
     terminator      complement(8247..8324)
                     /label=URA3 terminator / TIM9 promoter
     CDS             complement(8325..9128)
                     /codon_start=1
                     /gene="S. cerevisiae URA3"
                     /product="orotidine-5'-phosphate decarboxylase, required 
                     for uracil biosynthesis"
                     /label=URA3
                     /note="yeast auxotrophic marker, counterselectable with 
                     5-fluoroorotic acid (5-FOA)"
     promoter        complement(9129..9344)
                     /gene="S. cerevisiae URA3"
                     /label=URA3 promoter
ORIGIN
        1 gacgaaaggg cctcgtgata cgcctatttt tataggttaa tgtcatgata ataatggttt
       61 cttagatgat ccaatatcaa aggaaatgat agcattgaag gatgagacta atccaattga
      121 ggagtggcag catatagaac agctaaaggg tagtgctgaa ggaagcatac gataccccgc
      181 atggaatggg ataatatcac aggaggtact agactacctt tcatcctaca taaatagacg
      241 catataagta cgcatttaag cataaacacg cactatgccg ttcttctcat gtatatatat
      301 atacaggcaa cacgcagata taggtgcgac gtgaacagtg agctgtatgt gcgcagctcg
      361 cgttgcattt tcggaagcgc tcgttttcgg aaacgctttg aagttcctat tccgaagttc
      421 ctattctcta gaaagtatag gaacttcaga gcgcttttga aaaccaaaag cgctctgaag
      481 acgcactttc aaaaaaccaa aaacgcaccg gactgtaacg agctactaaa atattgcgaa
      541 taccgcttcc acaaacattg ctcaaaagta tctctttgct atatatctct gtgctatatc
      601 cctatataac ctacccatcc acctttcgct ccttgaactt gcatctaaac tcgacctcta
      661 cattttttat gtttatctct agtattactc tttagacaaa aaaattgtag taagaactat
      721 tcatagagtg aatcgaaaac aatacgaaaa tgtaaacatt tcctatacgt agtatataga
      781 gacaaaatag aagaaaccgt tcataatttt ctgaccaatg aagaatcatc aacgctatca
      841 ctttctgttc acaaagtatg cgcaatccac atcggtatag aatataatcg gggatgcctt
      901 tatcttgaaa aaatgcaccc gcagcttcgc tagtaatcag taaacgcggg aagtggagtc
      961 aggctttttt tatggaagag aaaatagaca ccaaagtagc cttcttctaa ccttaacgga
     1021 cctacagtgc aaaaagttat caagagactg cattatagag cgcacaaagg agaaaaaaag
     1081 taatctaaga tgctttgtta gaaaaatagc gctctcggga tgcatttttg tagaacaaaa
     1141 aagaagtata gattctttgt tggtaaaata gcgctctcgc gttgcatttc tgttctgtaa
     1201 aaatgcagct cagattcttt gtttgaaaaa ttagcgctct cgcgttgcat ttttgtttta
     1261 caaaaatgaa gcacagattc ttcgttggta aaatagcgct ttcgcgttgc atttctgttc
     1321 tgtaaaaatg cagctcagat tctttgtttg aaaaattagc gctctcgcgt tgcatttttg
     1381 ttctacaaaa tgaagcacag atgcttcgtt caggtggcac ttttcgggga aatgtgcgcg
     1441 gaacccctat ttgtttattt ttctaaatac attcaaatat gtatccgctc atgagacaat
     1501 aaccctgata aatgcttcaa taatattgaa aaaggaagag tatgagtatt caacatttcc
     1561 gtgtcgccct tattcccttt tttgcggcat tttgccttcc tgtttttgct cacccagaaa
     1621 cgctggtgaa agtaaaagat gctgaagatc agttgggtgc acgagtgggt tacatcgaac
     1681 tggatctcaa cagcggtaag atccttgaga gttttcgccc cgaagaacgt tttccaatga
     1741 tgagcacttt taaagttctg ctatgtggcg cggtattatc ccgtattgac gccgggcaag
     1801 agcaactcgg tcgccgcata cactattctc agaatgactt ggttgagtac tcaccagtca
     1861 cagaaaagca tcttacggat ggcatgacag taagagaatt atgcagtgct gccataacca
     1921 tgagtgataa cactgcggcc aacttacttc tgacaacgat cggaggaccg aaggagctaa
     1981 ccgctttttt gcacaacatg ggggatcatg taactcgcct tgatcgttgg gaaccggagc
     2041 tgaatgaagc cataccaaac gacgagcgtg acaccacgat gcctgtagca atggcaacaa
     2101 cgttgcgcaa actattaact ggcgaactac ttactctagc ttcccggcaa caattaatag
     2161 actggatgga ggcggataaa gttgcaggac cacttctgcg ctcggccctt ccggctggct
     2221 ggtttattgc tgataaatct ggagccggtg agcgtgggtc tcgcggtatc attgcagcac
     2281 tggggccaga tggtaagccc tcccgtatcg tagttatcta cacgacgggg agtcaggcaa
     2341 ctatggatga acgaaataga cagatcgctg agataggtgc ctcactgatt aagcattggt
     2401 aactgtcaga ccaagtttac tcatatatac tttagattga tttaaaactt catttttaat
     2461 ttaaaaggat ctaggtgaag atcctttttg ataatctcat gaccaaaatc ccttaacgtg
     2521 agttttcgtt ccactgagcg tcagaccccg tagaaaagat caaaggatct tcttgagatc
     2581 ctttttttct gcgcgtaatc tgctgcttgc aaacaaaaaa accaccgcta ccagcggtgg
     2641 tttgtttgcc ggatcaagag ctaccaactc tttttccgaa ggtaactggc ttcagcagag
     2701 cgcagatacc aaatactgtt cttctagtgt agccgtagtt aggccaccac ttcaagaact
     2761 ctgtagcacc gcctacatac ctcgctctgc taatcctgtt accagtggct gctgccagtg
     2821 gcgataagtc gtgtcttacc gggttggact caagacgata gttaccggat aaggcgcagc
     2881 ggtcgggctg aacggggggt tcgtgcacac agcccagctt ggagcgaacg acctacaccg
     2941 aactgagata cctacagcgt gagctatgag aaagcgccac gcttcccgaa gggagaaagg
     3001 cggacaggta tccggtaagc ggcagggtcg gaacaggaga gcgcacgagg gagcttccag
     3061 ggggaaacgc ctggtatctt tatagtcctg tcgggtttcg ccacctctga cttgagcgtc
     3121 gatttttgtg atgctcgtca ggggggcgga gcctatggaa aaacgccagc aacgcggcct
     3181 ttttacggtt cctggccttt tgctggcctt ttgctcacat gttctttcct gcgttatccc
     3241 ctgattctgt ggataaccgt attaccgcct ttgagtgagc tgataccgct cgccgcagcc
     3301 gaacgaccga gcgcagcgag tcagtgagcg aggaagcgga agagcgccca atacgcaaac
     3361 cgcctctccc cgcgcgttgg ccgattcatt aatgcagctg gcacgacagg tttcccgact
     3421 ggaaagcggg cagtgagcgc aacgcaatta atgtgagtta gctcactcat taggcacccc
     3481 aggctttaca ctttatgctt ccggctcgta tgttgtgtgg aattgtgagc ggataacaat
     3541 ttcacacagg aaacagctat gaccatgatt acgccaagcg cgcaattaac cctcactaaa
     3601 gggaacaaaa gctggagctc agtttatcat tatcaatact cgccatttca aagaatacgt
     3661 aaataattaa tagtagtgat tttcctaact ttatttagtc aaaaaattag ccttttaatt
     3721 ctgctgtaac ccgtacatgc ccaaaatagg gggcgggtta cacagaatat ataacatcgt
     3781 aggtgtctgg gtgaacagtt tattcctggc atccactaaa tataatggag cccgcttttt
     3841 aagctggcat ccagaaaaaa aaagaatccc agcaccaaaa tattgttttc ttcaccaacc
     3901 atcagttcat aggtccattc tcttagcgca actacagaga acaggggcac aaacaggcaa
     3961 aaaacgggca caacctcaat ggagtgatgc aacctgcctg gagtaaatga tgacacaagg
     4021 caattgaccc acgcatgtat ctatctcatt ttcttacacc ttctattacc ttctgctctc
     4081 tctgatttgg aaaaagctga aaaaaaaggt tgaaaccagt tccctgaaat tattccccta
     4141 cttgactaat aagtatataa agacggtagg tattgattgt aattctgtaa atctatttct
     4201 taaacttctt aaattctact tttatagtta gtcttttttt tagttttaaa acaccagaac
     4261 ttagtttcga cggattctag aactagtatg atgaattttt ttacatcaaa atcgtcgaat
     4321 caggatactg gatttagctc tcaacaccaa catccaaatg gacagaacaa tggaaacaat
     4381 aatagcagca ccgctggcaa cgacaacgga tacccatgta aactggtgtc cagtgggccc
     4441 tgcgcttcat caaataatgg tgcccttttt acgaatttta ctttacaaac tgcaacgccg
     4501 accaccgcta ttagtcagga cttatatgca atgggcacaa caggaataac atcagaaaat
     4561 gccctttttc aaatgaagtc aatgaataat ggaatatcat cagttaataa taacaacagc
     4621 aacaccccta cgattattac cacgtcacag gaagaaacta atgctggaaa tgtacatggc
     4681 gataccggtg gcaattcttt gcaaaattct gaagatgaca acttttcttc cagttctacc
     4741 accaaatgct tactctcttc cacttcttcg ctatcaataa atcaacgaga agcagcagca
     4801 gctgcttatg gtccagatac cgatattcct agccagcatc ataataataa cagtggttgg
     4861 aacggttctc agttaccatc gataaaagag cacttgaaga aaaaacccct ttatacacac
     4921 agatcatctt cccaattaga tcagctaaac tcttgctctt cagtaaccga tccgagcaaa
     4981 cgttcttcta attcttcgtc gggttcttca aatggtccaa agaatgatag ttcacatcca
     5041 atatggcatc acaagacaac gtttgatgtt ttgggatctc actcggaatt agatatttct
     5101 gtttatgatg ctgcccacga ccatatgttc ttaggccaag ttagactgta tccaatgatt
     5161 cataatttag cacatgcttc ccaacaccaa tggcacagtt tgaaacctcg cgttattgat
     5221 gaagttgtgt ccggtgatat tttaatcaaa tggacttaca aacagacaaa gaaaagacat
     5281 tatggcccac aagattttga agttcttcga ttattgggta agggtacttt tggccaagtc
     5341 taccaagtta agaagaaaga cactcaaaga atttatgcaa tgaaagttct ctccaagaaa
     5401 gttattgtca agaaaaatga gatcgcccac acaattggcg aaagaaatat cctagtcacg
     5461 acagcgtcca aatcgtcccc attcattgtc ggattgaagt tttcctttca aacaccaaca
     5521 gatctgtatt tggtcactga ttatatgagt ggtggagaat tattctggca tttacaaaag
     5581 gagggccgtt tttcggaaga cagagcgaaa ttctatatcg ctgagttagt cctagcgtta
     5641 gaacatttac acgataacga tatcgtttac agggacctaa agcctgaaaa cattctactc
     5701 gatgccaacg gtaacatcgc tctttgcgat tttggtcttt ctaaagctga cttgaaggat
     5761 agaacaaaca cattttgcgg caccacggaa tacctggcac cagaattgtt actggacgaa
     5821 accggctaca ccaaaatggt cgatttctgg tctctaggtg ttttgatatt tgaaatgtgt
     5881 tgtggttggt cccctttctt tgcggaaaat aatcaaaaaa tgtaccaaaa aattgccttt
     5941 ggtaaagtca aattccccag agacgtactg tcacaagagg ggaggtcttt tgtaaagggt
     6001 ttactaaaca gaaaccccaa acatagactc ggtgccattg atgatggaag agaactacga
     6061 gctcatccat ttttcgcaga tatcgactgg gaggccttga agcagaaaaa aattccacca
     6121 cctttcaaac ctcacctagt ctcggagacg gatacctcga attttgaccc agagttcaca
     6181 acagcttcaa cttcatacat gaacaagcac cagccgatga tgactgctac cccgctatct
     6241 ccagccatgc aagcaaagtt tgctggtttc acctttgttg atgagtccgc catcgatgaa
     6301 cacgttaata acaacagaaa attcctacaa aactcgtact ttatggaacc tggttccttt
     6361 atcccgggaa atccaaactt acctccagac gaagatgtca tcgatgatga cggggacgag
     6421 gacatcaatg atggattcaa ccaagagaaa aatatgaaca acagccattc gcagatggac
     6481 ttcgacggcg accaacacat ggatgacgaa tttgtcagtg gaagattcga aatacgggat
     6541 ccaccggtcg ccaccatggt gagcaagggc gaggagctgt tcaccggggt ggtgcccatc
     6601 ctggtcgagc tggacggcga cgtaaacggc cacaagttca gcgtgtccgg cgagggcgag
     6661 ggcgatgcca cctacggcaa gctgaccctg aagttcatct gcaccaccgg caagctgccc
     6721 gtgccctggc ccaccctcgt gaccaccttc ggctacggcc tgcagtgctt cgcccgctac
     6781 cccgaccaca tgaagcagca cgacttcttc aagtccgcca tgcccgaagg ctacgtccag
     6841 gagcgcacca tcttcttcaa ggacgacggc aactacaaga cccgcgccga ggtgaagttc
     6901 gagggcgaca ccctggtgaa ccgcatcgag ctgaagggca tcgacttcaa ggaggacggc
     6961 aacatcctgg ggcacaagct ggagtacaac tacaacagcc acaacgtcta tatcatggcc
     7021 gacaagcaga agaacggcat caaggtgaac ttcaagatcc gccacaacat cgaggacggc
     7081 agcgtgcagc tcgccgacca ctaccagcag aacaccccca tcggcgacgg ccccgtgctg
     7141 ctgcccgaca accactacct gagctaccag tccgccctga gcaaagaccc caacgagaag
     7201 cgcgatcaca tggtcctgct ggagttcgtg accgccgccg ggatcactct cggcatggac
     7261 gagctgtaca agtaaagcgg cctcgagtca tgtaattagt tatgtcacgc ttacattcac
     7321 gccctccccc cacatccgct ctaaccgaaa aggaaggagt tagacaacct gaagtctagg
     7381 tccctattta tttttttata gttatgttag tattaagaac gttatttata tttcaaattt
     7441 ttcttttttt tctgtacaga cgcgtgtacg catgtaacat tatactgaaa accttgcttg
     7501 agaaggtttt gggacgctcg aaggctttaa tttgcggccg gtacccaatt cgccctatag
     7561 tgagtcgtat tacgcgcgct cactggccgt cgttttacaa cgtcgtgact gggaaaaccc
     7621 tggcgttacc caacttaatc gccttgcagc acatccccct ttcgccagct ggcgtaatag
     7681 cgaagaggcc cgcaccgatc gcccttccca acagttgcgc agcctgaatg gcgaatggac
     7741 gcgccctgta gcggcgcatt aagcgcggcg ggtgtggtgg ttacgcgcag cgtgaccgct
     7801 acacttgcca gcgccctagc gcccgctcct ttcgctttct tcccttcctt tctcgccacg
     7861 ttcgccggct ttccccgtca agctctaaat cgggggctcc ctttagggtt ccgatttagt
     7921 gctttacggc acctcgaccc caaaaaactt gattagggtg atggttcacg tagtgggcca
     7981 tcgccctgat agacggtttt tcgccctttg acgttggagt ccacgttctt taatagtgga
     8041 ctcttgttcc aaactggaac aacactcaac cctatctcgg tctattcttt tgatttataa
     8101 gggattttgc cgatttcggc ctattggtta aaaaatgagc tgatttaaca aaaatttaac
     8161 gcgaatttta acaaaatatt aacgcttaca atttcctgat gcggtatttt ctccttacgc
     8221 atctgtgcgg tatttcacac cgcatagggt aataactgat ataattaaat tgaagctcta
     8281 atttgtgagt ttagtataca tgcatttact tataatacag ttttttagtt ttgctggccg
     8341 catcttctca aatatgcttc ccagcctgct tttctgtaac gttcaccctc taccttagca
     8401 tcccttccct ttgcaaatag tcctcttcca acaataataa tgtcagatcc tgtagagacc
     8461 acatcatcca cggttctata ctgttgaccc aatgcgtctc ccttgtcatc taaacccaca
     8521 ccgggtgtca taatcaacca atcgtaacct tcatctcttc cacccatgtc tctttgagca
     8581 ataaagccga taacaaaatc tttgtcgctc ttcgcaatgt caacagtacc cttagtatat
     8641 tctccagtag atagggagcc cttgcatgac aattctgcta acatcaaaag gcctctaggt
     8701 tcctttgtta cttcttctgc cgcctgcttc aaaccgctaa caatacctgg gcccaccaca
     8761 ccgtgtgcat tcgtaatgtc tgcccattct gctattctgt atacacccgc agagtactgc
     8821 aatttgactg tattaccaat gtcagcaaat tttctgtctt cgaagagtaa aaaattgtac
     8881 ttggcggata atgcctttag cggcttaact gtgccctcca tggaaaaatc agtcaagata
     8941 tccacatgtg tttttagtaa acaaattttg ggacctaatg cttcaactaa ctccagtaat
     9001 tccttggtgg tacgaacatc caatgaagca cacaagtttg tttgcttttc gtgcatgata
     9061 ttaaatagct tggcagcaac aggactagga tgagtagcag cacgttcctt atatgtagct
     9121 ttcgacatga tttatcttcg tttcctgcag gtttttgttc tgtgcagttg ggttaagaat
     9181 actgggcaat ttcatgtttc ttcaacacta catatgcgta tatataccaa tctaagtctg
     9241 tgctccttcc ttcgttcttc cttctgttcg gagattaccg aatcaaaaaa atttcaagga
     9301 aaccgaaatc aaaaaaaaga ataaaaaaaa aatgatgaat tgaaaaggtg gtatggtgca
     9361 ctctcagtac aatctgctct gatgccgcat agttaagcca gccccgacac ccgccaacac
     9421 ccgctgacgc gccctgacgg gcttgtctgc tcccggcatc cgcttacaga caagctgtga
     9481 ccgtctccgg gagctgcatg tgtcagaggt tttcaccgtc atcaccgaaa cgcgcga
//
