# Supplementary material for: Overproduction of Sch9 leads to its aggregation and cell elongation in Saccharomyces cerevisiae
Source: PLoS One. 2018 Mar 1;13(3):e0193726. doi: 10.1371/journal.pone.0193726 (PMC5832320; doi:10.1371/journal.pone.0193726)
Supplement: S1 Maps — (ZIP) [file pone.0193726.s007.zip › p426GPD-SCH9delta2-250-YFP.gb]

LOCUS       p426GPD-SCH9delta2-250-YFP        9015 bp ds-DNA     circular SYN 16-DEC-2017
SOURCE      synthetic DNA construct
  ORGANISM  synthetic DNA construct
REFERENCE   1  (bases 1 to 9015)
  AUTHORS   Polina Drozdova et al., Stanislav Bondarev
  TITLE     Overproduction of Sch9 causes its aggregation and also leads to cell
            elongation in Saccharomyces cerevisiae
REFERENCE   2  (bases 1 to 9015)
  AUTHORS   .
  TITLE     Direct Submission
  JOURNAL   Exported Dec 16, 2017 from SnapGene Viewer 4.1.0 to Vector NTI(R) 
            format
            http://www.snapgene.com
COMMENT     VNTDATE|825292800|
COMMENT     VNTDBDATE|825292800|
COMMENT     VNTNAME|p426GPD-SCH9del2-250-YFP.dna|
FEATURES             Location/Qualifiers
     rep_origin      68..1410
                     /label=2u ori
                     /note="yeast 2u plasmid origin of replication"
     protein_bind    400..447
                     /label=FRT
                     /bound_moiety="FLP recombinase from the Saccharomyces 
                     cerevisiae 2u plasmid"
                     /note="FLP-mediated recombination occurs in the 8-bp core 
                     sequence TCTAGAAA (Turan and Bode, 2011)."
     promoter        1437..1541
                     /gene="bla"
                     /label=AmpR promoter
     CDS             1542..2402
                     /codon_start=1
                     /gene="bla"
                     /product="beta-lactamase"
                     /label=AmpR
                     /note="confers resistance to ampicillin, carbenicillin, and
                     related antibiotics"
     rep_origin      2573..3161
                     /direction=RIGHT
                     /label=ori
                     /note="high-copy-number ColE1/pMB1/pBR322/pUC origin of 
                     replication"
     protein_bind    3449..3470
                     /label=CAP binding site
                     /bound_moiety="E. coli catabolite activator protein"
                     /note="CAP binding activates transcription in the presence 
                     of cAMP."
     promoter        3485..3515
                     /label=lac promoter
                     /note="promoter for the E. coli lac operon"
     protein_bind    3523..3539
                     /label=lac operator
                     /bound_moiety="lac repressor encoded by lacI"
                     /note="The lac repressor binds to the lac operator to 
                     inhibit transcription in E. coli. This inhibition can be 
                     relieved by adding lactose or 
                     isopropyl-beta-D-thiogalactopyranoside (IPTG)."
     primer_bind     3547..3563
                     /label=M13 rev
                     /note="common sequencing primer, one of multiple similar 
                     variants"
     promoter        3584..3602
                     /label=T3 promoter
                     /note="promoter for bacteriophage T3 RNA polymerase"
     promoter        3627..4270
                     /gene="S. cerevisiae TDH3"
                     /label=GAP promoter
                     /note="promoter for glyceraldehyde-3-phosphate 
                     dehydrogenase"
     CDS             4288..6753
                     /label=SCH9delta2-250-YFP
     CDS             4288..6012
                     /codon_start=1
                     /label=SCH9delta2-250
     regulatory      6028..6037
                     /regulatory_class="other"
                     /label=Kozak sequence
                     /note="vertebrate consensus sequence for strong initiation 
                     of translation (Kozak, 1987)"
     CDS             6034..6753
                     /codon_start=1
                     /product="enhanced YFP"
                     /label=EYFP
                     /note="mammalian codon-optimized"
     terminator      6766..7013
                     /gene="S. cerevisiae CYC1"
                     /label=CYC1 terminator
                     /note="transcription terminator for CYC1"
     promoter        complement(7032..7050)
                     /label=T7 promoter
                     /note="promoter for bacteriophage T7 RNA polymerase"
     primer_bind     complement(7060..7076)
                     /label=M13 fwd
                     /note="common sequencing primer, one of multiple similar 
                     variants"
     rep_origin      7217..7672
                     /direction=RIGHT
                     /label=f1 ori
                     /note="f1 bacteriophage origin of replication; arrow 
                     indicates direction of (+) strand synthesis"
     terminator      complement(7725..7802)
                     /label=URA3 terminator / TIM9 promoter
     CDS             complement(7803..8606)
                     /codon_start=1
                     /gene="S. cerevisiae URA3"
                     /product="orotidine-5'-phosphate decarboxylase, required 
                     for uracil biosynthesis"
                     /label=URA3
                     /note="yeast auxotrophic marker, counterselectable with 
                     5-fluoroorotic acid (5-FOA)"
     promoter        complement(8607..8822)
                     /gene="S. cerevisiae URA3"
                     /label=URA3 promoter
ORIGIN
        1 gacgaaaggg cctcgtgata cgcctatttt tataggttaa tgtcatgata ataatggttt
       61 cttagatgat ccaatatcaa aggaaatgat agcattgaag gatgagacta atccaattga
      121 ggagtggcag catatagaac agctaaaggg tagtgctgaa ggaagcatac gataccccgc
      181 atggaatggg ataatatcac aggaggtact agactacctt tcatcctaca taaatagacg
      241 catataagta cgcatttaag cataaacacg cactatgccg ttcttctcat gtatatatat
      301 atacaggcaa cacgcagata taggtgcgac gtgaacagtg agctgtatgt gcgcagctcg
      361 cgttgcattt tcggaagcgc tcgttttcgg aaacgctttg aagttcctat tccgaagttc
      421 ctattctcta gaaagtatag gaacttcaga gcgcttttga aaaccaaaag cgctctgaag
      481 acgcactttc aaaaaaccaa aaacgcaccg gactgtaacg agctactaaa atattgcgaa
      541 taccgcttcc acaaacattg ctcaaaagta tctctttgct atatatctct gtgctatatc
      601 cctatataac ctacccatcc acctttcgct ccttgaactt gcatctaaac tcgacctcta
      661 cattttttat gtttatctct agtattactc tttagacaaa aaaattgtag taagaactat
      721 tcatagagtg aatcgaaaac aatacgaaaa tgtaaacatt tcctatacgt agtatataga
      781 gacaaaatag aagaaaccgt tcataatttt ctgaccaatg aagaatcatc aacgctatca
      841 ctttctgttc acaaagtatg cgcaatccac atcggtatag aatataatcg gggatgcctt
      901 tatcttgaaa aaatgcaccc gcagcttcgc tagtaatcag taaacgcggg aagtggagtc
      961 aggctttttt tatggaagag aaaatagaca ccaaagtagc cttcttctaa ccttaacgga
     1021 cctacagtgc aaaaagttat caagagactg cattatagag cgcacaaagg agaaaaaaag
     1081 taatctaaga tgctttgtta gaaaaatagc gctctcggga tgcatttttg tagaacaaaa
     1141 aagaagtata gattctttgt tggtaaaata gcgctctcgc gttgcatttc tgttctgtaa
     1201 aaatgcagct cagattcttt gtttgaaaaa ttagcgctct cgcgttgcat ttttgtttta
     1261 caaaaatgaa gcacagattc ttcgttggta aaatagcgct ttcgcgttgc atttctgttc
     1321 tgtaaaaatg cagctcagat tctttgtttg aaaaattagc gctctcgcgt tgcatttttg
     1381 ttctacaaaa tgaagcacag atgcttcgtt caggtggcac ttttcgggga aatgtgcgcg
     1441 gaacccctat ttgtttattt ttctaaatac attcaaatat gtatccgctc atgagacaat
     1501 aaccctgata aatgcttcaa taatattgaa aaaggaagag tatgagtatt caacatttcc
     1561 gtgtcgccct tattcccttt tttgcggcat tttgccttcc tgtttttgct cacccagaaa
     1621 cgctggtgaa agtaaaagat gctgaagatc agttgggtgc acgagtgggt tacatcgaac
     1681 tggatctcaa cagcggtaag atccttgaga gttttcgccc cgaagaacgt tttccaatga
     1741 tgagcacttt taaagttctg ctatgtggcg cggtattatc ccgtattgac gccgggcaag
     1801 agcaactcgg tcgccgcata cactattctc agaatgactt ggttgagtac tcaccagtca
     1861 cagaaaagca tcttacggat ggcatgacag taagagaatt atgcagtgct gccataacca
     1921 tgagtgataa cactgcggcc aacttacttc tgacaacgat cggaggaccg aaggagctaa
     1981 ccgctttttt gcacaacatg ggggatcatg taactcgcct tgatcgttgg gaaccggagc
     2041 tgaatgaagc cataccaaac gacgagcgtg acaccacgat gcctgtagca atggcaacaa
     2101 cgttgcgcaa actattaact ggcgaactac ttactctagc ttcccggcaa caattaatag
     2161 actggatgga ggcggataaa gttgcaggac cacttctgcg ctcggccctt ccggctggct
     2221 ggtttattgc tgataaatct ggagccggtg agcgtgggtc tcgcggtatc attgcagcac
     2281 tggggccaga tggtaagccc tcccgtatcg tagttatcta cacgacgggg agtcaggcaa
     2341 ctatggatga acgaaataga cagatcgctg agataggtgc ctcactgatt aagcattggt
     2401 aactgtcaga ccaagtttac tcatatatac tttagattga tttaaaactt catttttaat
     2461 ttaaaaggat ctaggtgaag atcctttttg ataatctcat gaccaaaatc ccttaacgtg
     2521 agttttcgtt ccactgagcg tcagaccccg tagaaaagat caaaggatct tcttgagatc
     2581 ctttttttct gcgcgtaatc tgctgcttgc aaacaaaaaa accaccgcta ccagcggtgg
     2641 tttgtttgcc ggatcaagag ctaccaactc tttttccgaa ggtaactggc ttcagcagag
     2701 cgcagatacc aaatactgtt cttctagtgt agccgtagtt aggccaccac ttcaagaact
     2761 ctgtagcacc gcctacatac ctcgctctgc taatcctgtt accagtggct gctgccagtg
     2821 gcgataagtc gtgtcttacc gggttggact caagacgata gttaccggat aaggcgcagc
     2881 ggtcgggctg aacggggggt tcgtgcacac agcccagctt ggagcgaacg acctacaccg
     2941 aactgagata cctacagcgt gagctatgag aaagcgccac gcttcccgaa gggagaaagg
     3001 cggacaggta tccggtaagc ggcagggtcg gaacaggaga gcgcacgagg gagcttccag
     3061 ggggaaacgc ctggtatctt tatagtcctg tcgggtttcg ccacctctga cttgagcgtc
     3121 gatttttgtg atgctcgtca ggggggcgga gcctatggaa aaacgccagc aacgcggcct
     3181 ttttacggtt cctggccttt tgctggcctt ttgctcacat gttctttcct gcgttatccc
     3241 ctgattctgt ggataaccgt attaccgcct ttgagtgagc tgataccgct cgccgcagcc
     3301 gaacgaccga gcgcagcgag tcagtgagcg aggaagcgga agagcgccca atacgcaaac
     3361 cgcctctccc cgcgcgttgg ccgattcatt aatgcagctg gcacgacagg tttcccgact
     3421 ggaaagcggg cagtgagcgc aacgcaatta atgtgagtta gctcactcat taggcacccc
     3481 aggctttaca ctttatgctt ccggctcgta tgttgtgtgg aattgtgagc ggataacaat
     3541 ttcacacagg aaacagctat gaccatgatt acgccaagcg cgcaattaac cctcactaaa
     3601 gggaacaaaa gctggagctc agtttatcat tatcaatact cgccatttca aagaatacgt
     3661 aaataattaa tagtagtgat tttcctaact ttatttagtc aaaaaattag ccttttaatt
     3721 ctgctgtaac ccgtacatgc ccaaaatagg gggcgggtta cacagaatat ataacatcgt
     3781 aggtgtctgg gtgaacagtt tattcctggc atccactaaa tataatggag cccgcttttt
     3841 aagctggcat ccagaaaaaa aaagaatccc agcaccaaaa tattgttttc ttcaccaacc
     3901 atcagttcat aggtccattc tcttagcgca actacagaga acaggggcac aaacaggcaa
     3961 aaaacgggca caacctcaat ggagtgatgc aacctgcctg gagtaaatga tgacacaagg
     4021 caattgaccc acgcatgtat ctatctcatt ttcttacacc ttctattacc ttctgctctc
     4081 tctgatttgg aaaaagctga aaaaaaaggt tgaaaccagt tccctgaaat tattccccta
     4141 cttgactaat aagtatataa agacggtagg tattgattgt aattctgtaa atctatttct
     4201 taaacttctt aaattctact tttatagtta gtcttttttt tagttttaaa acaccagaac
     4261 ttagtttcga cggattctag aactagtatg accaaccctg acgctgctag ccagcatcat
     4321 aataataaca gtggttggaa cggttctcag ttaccatcga taaaagagca cttgaagaaa
     4381 aaaccccttt atacacacag atcatcttcc caattagatc agctaaactc ttgctcttca
     4441 gtaaccgatc cgagcaaacg ttcttctaat tcttcgtcgg gttcttcaaa tggtccaaag
     4501 aatgatagtt cacatccaat atggcatcac aagacaacgt ttgatgtttt gggatctcac
     4561 tcggaattag atatttctgt ttatgatgct gcccacgacc atatgttctt aggccaagtt
     4621 agactgtatc caatgattca taatttagca catgcttccc aacaccaatg gcacagtttg
     4681 aaacctcgcg ttattgatga agttgtgtcc ggtgatattt taatcaaatg gacttacaaa
     4741 cagacaaaga aaagacatta tggcccacaa gattttgaag ttcttcgatt attgggtaag
     4801 ggtacttttg gccaagtcta ccaagttaag aagaaagaca ctcaaagaat ttatgcaatg
     4861 aaagttctct ccaagaaagt tattgtcaag aaaaatgaga tcgcccacac aattggcgaa
     4921 agaaatatcc tagtcacgac agcgtccaaa tcgtccccat tcattgtcgg attgaagttt
     4981 tcctttcaaa caccaacaga tctgtatttg gtcactgatt atatgagtgg tggagaatta
     5041 ttctggcatt tacaaaagga gggccgtttt tcggaagaca gagcgaaatt ctatatcgct
     5101 gagttagtcc tagcgttaga acatttacac gataacgata tcgtttacag ggacctaaag
     5161 cctgaaaaca ttctactcga tgccaacggt aacatcgctc tttgcgattt tggtctttct
     5221 aaagctgact tgaaggatag aacaaacaca ttttgcggca ccacggaata cctggcacca
     5281 gaattgttac tggacgaaac cggctacacc aaaatggtcg atttctggtc tctaggtgtt
     5341 ttgatatttg aaatgtgttg tggttggtcc cctttctttg cggaaaataa tcaaaaaatg
     5401 taccaaaaaa ttgcctttgg taaagtcaaa ttccccagag acgtactgtc acaagagggg
     5461 aggtcttttg taaagggttt actaaacaga aaccccaaac atagactcgg tgccattgat
     5521 gatggaagag aactacgagc tcatccattt ttcgcagata tcgactggga ggccttgaag
     5581 cagaaaaaaa ttccaccacc tttcaaacct cacctagtct cggagacgga tacctcgaat
     5641 tttgacccag agttcacaac agcttcaact tcatacatga acaagcacca gccgatgatg
     5701 actgctaccc cgctatctcc agccatgcaa gcaaagtttg ctggtttcac ctttgttgat
     5761 gagtccgcca tcgatgaaca cgttaataac aacagaaaat tcctacaaaa ctcgtacttt
     5821 atggaacctg gttcctttat cccgggaaat ccaaacttac ctccagacga agatgtcatc
     5881 gatgatgacg gggacgagga catcaatgat ggattcaacc aagagaaaaa tatgaacaac
     5941 agccattcgc agatggactt cgacggcgac caacacatgg atgacgaatt tgtcagtgga
     6001 agattcgaaa tacgggatcc accggtcgcc accatggtga gcaagggcga ggagctgttc
     6061 accggggtgg tgcccatcct ggtcgagctg gacggcgacg taaacggcca caagttcagc
     6121 gtgtccggcg agggcgaggg cgatgccacc tacggcaagc tgaccctgaa gttcatctgc
     6181 accaccggca agctgcccgt gccctggccc accctcgtga ccaccttcgg ctacggcctg
     6241 cagtgcttcg cccgctaccc cgaccacatg aagcagcacg acttcttcaa gtccgccatg
     6301 cccgaaggct acgtccagga gcgcaccatc ttcttcaagg acgacggcaa ctacaagacc
     6361 cgcgccgagg tgaagttcga gggcgacacc ctggtgaacc gcatcgagct gaagggcatc
     6421 gacttcaagg aggacggcaa catcctgggg cacaagctgg agtacaacta caacagccac
     6481 aacgtctata tcatggccga caagcagaag aacggcatca aggtgaactt caagatccgc
     6541 cacaacatcg aggacggcag cgtgcagctc gccgaccact accagcagaa cacccccatc
     6601 ggcgacggcc ccgtgctgct gcccgacaac cactacctga gctaccagtc cgccctgagc
     6661 aaagacccca acgagaagcg cgatcacatg gtcctgctgg agttcgtgac cgccgccggg
     6721 atcactctcg gcatggacga gctgtacaag taaagcggcc tcgagtcatg taattagtta
     6781 tgtcacgctt acattcacgc cctcccccca catccgctct aaccgaaaag gaaggagtta
     6841 gacaacctga agtctaggtc cctatttatt tttttatagt tatgttagta ttaagaacgt
     6901 tatttatatt tcaaattttt cttttttttc tgtacagacg cgtgtacgca tgtaacatta
     6961 tactgaaaac cttgcttgag aaggttttgg gacgctcgaa ggctttaatt tgcggccggt
     7021 acccaattcg ccctatagtg agtcgtatta cgcgcgctca ctggccgtcg ttttacaacg
     7081 tcgtgactgg gaaaaccctg gcgttaccca acttaatcgc cttgcagcac atcccccttt
     7141 cgccagctgg cgtaatagcg aagaggcccg caccgatcgc ccttcccaac agttgcgcag
     7201 cctgaatggc gaatggacgc gccctgtagc ggcgcattaa gcgcggcggg tgtggtggtt
     7261 acgcgcagcg tgaccgctac acttgccagc gccctagcgc ccgctccttt cgctttcttc
     7321 ccttcctttc tcgccacgtt cgccggcttt ccccgtcaag ctctaaatcg ggggctccct
     7381 ttagggttcc gatttagtgc tttacggcac ctcgacccca aaaaacttga ttagggtgat
     7441 ggttcacgta gtgggccatc gccctgatag acggtttttc gccctttgac gttggagtcc
     7501 acgttcttta atagtggact cttgttccaa actggaacaa cactcaaccc tatctcggtc
     7561 tattcttttg atttataagg gattttgccg atttcggcct attggttaaa aaatgagctg
     7621 atttaacaaa aatttaacgc gaattttaac aaaatattaa cgcttacaat ttcctgatgc
     7681 ggtattttct ccttacgcat ctgtgcggta tttcacaccg catagggtaa taactgatat
     7741 aattaaattg aagctctaat ttgtgagttt agtatacatg catttactta taatacagtt
     7801 ttttagtttt gctggccgca tcttctcaaa tatgcttccc agcctgcttt tctgtaacgt
     7861 tcaccctcta ccttagcatc ccttcccttt gcaaatagtc ctcttccaac aataataatg
     7921 tcagatcctg tagagaccac atcatccacg gttctatact gttgacccaa tgcgtctccc
     7981 ttgtcatcta aacccacacc gggtgtcata atcaaccaat cgtaaccttc atctcttcca
     8041 cccatgtctc tttgagcaat aaagccgata acaaaatctt tgtcgctctt cgcaatgtca
     8101 acagtaccct tagtatattc tccagtagat agggagccct tgcatgacaa ttctgctaac
     8161 atcaaaaggc ctctaggttc ctttgttact tcttctgccg cctgcttcaa accgctaaca
     8221 atacctgggc ccaccacacc gtgtgcattc gtaatgtctg cccattctgc tattctgtat
     8281 acacccgcag agtactgcaa tttgactgta ttaccaatgt cagcaaattt tctgtcttcg
     8341 aagagtaaaa aattgtactt ggcggataat gcctttagcg gcttaactgt gccctccatg
     8401 gaaaaatcag tcaagatatc cacatgtgtt tttagtaaac aaattttggg acctaatgct
     8461 tcaactaact ccagtaattc cttggtggta cgaacatcca atgaagcaca caagtttgtt
     8521 tgcttttcgt gcatgatatt aaatagcttg gcagcaacag gactaggatg agtagcagca
     8581 cgttccttat atgtagcttt cgacatgatt tatcttcgtt tcctgcaggt ttttgttctg
     8641 tgcagttggg ttaagaatac tgggcaattt catgtttctt caacactaca tatgcgtata
     8701 tataccaatc taagtctgtg ctccttcctt cgttcttcct tctgttcgga gattaccgaa
     8761 tcaaaaaaat ttcaaggaaa ccgaaatcaa aaaaaagaat aaaaaaaaaa tgatgaattg
     8821 aaaaggtggt atggtgcact ctcagtacaa tctgctctga tgccgcatag ttaagccagc
     8881 cccgacaccc gccaacaccc gctgacgcgc cctgacgggc ttgtctgctc ccggcatccg
     8941 cttacagaca agctgtgacc gtctccggga gctgcatgtg tcagaggttt tcaccgtcat
     9001 caccgaaacg cgcga
//
