# Supplementary material for: Overproduction of Sch9 leads to its aggregation and cell elongation in Saccharomyces cerevisiae
Source: PLoS One. 2018 Mar 1;13(3):e0193726. doi: 10.1371/journal.pone.0193726 (PMC5832320; doi:10.1371/journal.pone.0193726)
Supplement: S1 Maps — (ZIP) [file pone.0193726.s007.zip › p426GPD-SCH9delta2-402-YFP.gb]

LOCUS       p426GPD-SCH9delta2-402-YFP        8559 bp ds-DNA     circular SYN 16-DEC-2017
SOURCE      synthetic DNA construct
  ORGANISM  synthetic DNA construct
REFERENCE   1  (bases 1 to 8559)
  AUTHORS   Polina Drozdova et al., Stanislav Bondarev
  TITLE     Overproduction of Sch9 causes its aggregation and also leads to cell
            elongation in Saccharomyces cerevisiae
REFERENCE   2  (bases 1 to 8559)
  AUTHORS   .
  TITLE     Direct Submission
  JOURNAL   Exported Dec 16, 2017 from SnapGene Viewer 4.1.0 to Vector NTI(R) 
            format
            http://www.snapgene.com
COMMENT     VNTDATE|825292800|
COMMENT     VNTDBDATE|825292800|
COMMENT     VNTNAME|p426GPD-SCH9del2-402-YFP.dna|
FEATURES             Location/Qualifiers
     rep_origin      68..1410
                     /label=2u ori
                     /note="yeast 2u plasmid origin of replication"
     protein_bind    400..447
                     /label=FRT
                     /bound_moiety="FLP recombinase from the Saccharomyces 
                     cerevisiae 2u plasmid"
                     /note="FLP-mediated recombination occurs in the 8-bp core 
                     sequence TCTAGAAA (Turan and Bode, 2011)."
     promoter        1437..1541
                     /gene="bla"
                     /label=AmpR promoter
     CDS             1542..2402
                     /codon_start=1
                     /gene="bla"
                     /product="beta-lactamase"
                     /label=AmpR
                     /note="confers resistance to ampicillin, carbenicillin, and
                     related antibiotics"
     rep_origin      2573..3161
                     /direction=RIGHT
                     /label=ori
                     /note="high-copy-number ColE1/pMB1/pBR322/pUC origin of 
                     replication"
     protein_bind    3449..3470
                     /label=CAP binding site
                     /bound_moiety="E. coli catabolite activator protein"
                     /note="CAP binding activates transcription in the presence 
                     of cAMP."
     promoter        3485..3515
                     /label=lac promoter
                     /note="promoter for the E. coli lac operon"
     protein_bind    3523..3539
                     /label=lac operator
                     /bound_moiety="lac repressor encoded by lacI"
                     /note="The lac repressor binds to the lac operator to 
                     inhibit transcription in E. coli. This inhibition can be 
                     relieved by adding lactose or 
                     isopropyl-beta-D-thiogalactopyranoside (IPTG)."
     primer_bind     3547..3563
                     /label=M13 rev
                     /note="common sequencing primer, one of multiple similar 
                     variants"
     promoter        3584..3602
                     /label=T3 promoter
                     /note="promoter for bacteriophage T3 RNA polymerase"
     promoter        3627..4270
                     /gene="S. cerevisiae TDH3"
                     /label=GAP promoter
                     /note="promoter for glyceraldehyde-3-phosphate 
                     dehydrogenase"
     CDS             4288..6297
                     /label=SCH9delta2-402-YFP
     CDS             4288..5556
                     /codon_start=1
                     /label=SCH9delta2-402
     regulatory      5572..5581
                     /regulatory_class="other"
                     /label=Kozak sequence
                     /note="vertebrate consensus sequence for strong initiation 
                     of translation (Kozak, 1987)"
     CDS             5578..6297
                     /codon_start=1
                     /product="enhanced YFP"
                     /label=EYFP
                     /note="mammalian codon-optimized"
     terminator      6310..6557
                     /gene="S. cerevisiae CYC1"
                     /label=CYC1 terminator
                     /note="transcription terminator for CYC1"
     promoter        complement(6576..6594)
                     /label=T7 promoter
                     /note="promoter for bacteriophage T7 RNA polymerase"
     primer_bind     complement(6604..6620)
                     /label=M13 fwd
                     /note="common sequencing primer, one of multiple similar 
                     variants"
     rep_origin      6761..7216
                     /direction=RIGHT
                     /label=f1 ori
                     /note="f1 bacteriophage origin of replication; arrow 
                     indicates direction of (+) strand synthesis"
     terminator      complement(7269..7346)
                     /label=URA3 terminator / TIM9 promoter
     CDS             complement(7347..8150)
                     /codon_start=1
                     /gene="S. cerevisiae URA3"
                     /product="orotidine-5'-phosphate decarboxylase, required 
                     for uracil biosynthesis"
                     /label=URA3
                     /note="yeast auxotrophic marker, counterselectable with 
                     5-fluoroorotic acid (5-FOA)"
     promoter        complement(8151..8366)
                     /gene="S. cerevisiae URA3"
                     /label=URA3 promoter
ORIGIN
        1 gacgaaaggg cctcgtgata cgcctatttt tataggttaa tgtcatgata ataatggttt
       61 cttagatgat ccaatatcaa aggaaatgat agcattgaag gatgagacta atccaattga
      121 ggagtggcag catatagaac agctaaaggg tagtgctgaa ggaagcatac gataccccgc
      181 atggaatggg ataatatcac aggaggtact agactacctt tcatcctaca taaatagacg
      241 catataagta cgcatttaag cataaacacg cactatgccg ttcttctcat gtatatatat
      301 atacaggcaa cacgcagata taggtgcgac gtgaacagtg agctgtatgt gcgcagctcg
      361 cgttgcattt tcggaagcgc tcgttttcgg aaacgctttg aagttcctat tccgaagttc
      421 ctattctcta gaaagtatag gaacttcaga gcgcttttga aaaccaaaag cgctctgaag
      481 acgcactttc aaaaaaccaa aaacgcaccg gactgtaacg agctactaaa atattgcgaa
      541 taccgcttcc acaaacattg ctcaaaagta tctctttgct atatatctct gtgctatatc
      601 cctatataac ctacccatcc acctttcgct ccttgaactt gcatctaaac tcgacctcta
      661 cattttttat gtttatctct agtattactc tttagacaaa aaaattgtag taagaactat
      721 tcatagagtg aatcgaaaac aatacgaaaa tgtaaacatt tcctatacgt agtatataga
      781 gacaaaatag aagaaaccgt tcataatttt ctgaccaatg aagaatcatc aacgctatca
      841 ctttctgttc acaaagtatg cgcaatccac atcggtatag aatataatcg gggatgcctt
      901 tatcttgaaa aaatgcaccc gcagcttcgc tagtaatcag taaacgcggg aagtggagtc
      961 aggctttttt tatggaagag aaaatagaca ccaaagtagc cttcttctaa ccttaacgga
     1021 cctacagtgc aaaaagttat caagagactg cattatagag cgcacaaagg agaaaaaaag
     1081 taatctaaga tgctttgtta gaaaaatagc gctctcggga tgcatttttg tagaacaaaa
     1141 aagaagtata gattctttgt tggtaaaata gcgctctcgc gttgcatttc tgttctgtaa
     1201 aaatgcagct cagattcttt gtttgaaaaa ttagcgctct cgcgttgcat ttttgtttta
     1261 caaaaatgaa gcacagattc ttcgttggta aaatagcgct ttcgcgttgc atttctgttc
     1321 tgtaaaaatg cagctcagat tctttgtttg aaaaattagc gctctcgcgt tgcatttttg
     1381 ttctacaaaa tgaagcacag atgcttcgtt caggtggcac ttttcgggga aatgtgcgcg
     1441 gaacccctat ttgtttattt ttctaaatac attcaaatat gtatccgctc atgagacaat
     1501 aaccctgata aatgcttcaa taatattgaa aaaggaagag tatgagtatt caacatttcc
     1561 gtgtcgccct tattcccttt tttgcggcat tttgccttcc tgtttttgct cacccagaaa
     1621 cgctggtgaa agtaaaagat gctgaagatc agttgggtgc acgagtgggt tacatcgaac
     1681 tggatctcaa cagcggtaag atccttgaga gttttcgccc cgaagaacgt tttccaatga
     1741 tgagcacttt taaagttctg ctatgtggcg cggtattatc ccgtattgac gccgggcaag
     1801 agcaactcgg tcgccgcata cactattctc agaatgactt ggttgagtac tcaccagtca
     1861 cagaaaagca tcttacggat ggcatgacag taagagaatt atgcagtgct gccataacca
     1921 tgagtgataa cactgcggcc aacttacttc tgacaacgat cggaggaccg aaggagctaa
     1981 ccgctttttt gcacaacatg ggggatcatg taactcgcct tgatcgttgg gaaccggagc
     2041 tgaatgaagc cataccaaac gacgagcgtg acaccacgat gcctgtagca atggcaacaa
     2101 cgttgcgcaa actattaact ggcgaactac ttactctagc ttcccggcaa caattaatag
     2161 actggatgga ggcggataaa gttgcaggac cacttctgcg ctcggccctt ccggctggct
     2221 ggtttattgc tgataaatct ggagccggtg agcgtgggtc tcgcggtatc attgcagcac
     2281 tggggccaga tggtaagccc tcccgtatcg tagttatcta cacgacgggg agtcaggcaa
     2341 ctatggatga acgaaataga cagatcgctg agataggtgc ctcactgatt aagcattggt
     2401 aactgtcaga ccaagtttac tcatatatac tttagattga tttaaaactt catttttaat
     2461 ttaaaaggat ctaggtgaag atcctttttg ataatctcat gaccaaaatc ccttaacgtg
     2521 agttttcgtt ccactgagcg tcagaccccg tagaaaagat caaaggatct tcttgagatc
     2581 ctttttttct gcgcgtaatc tgctgcttgc aaacaaaaaa accaccgcta ccagcggtgg
     2641 tttgtttgcc ggatcaagag ctaccaactc tttttccgaa ggtaactggc ttcagcagag
     2701 cgcagatacc aaatactgtt cttctagtgt agccgtagtt aggccaccac ttcaagaact
     2761 ctgtagcacc gcctacatac ctcgctctgc taatcctgtt accagtggct gctgccagtg
     2821 gcgataagtc gtgtcttacc gggttggact caagacgata gttaccggat aaggcgcagc
     2881 ggtcgggctg aacggggggt tcgtgcacac agcccagctt ggagcgaacg acctacaccg
     2941 aactgagata cctacagcgt gagctatgag aaagcgccac gcttcccgaa gggagaaagg
     3001 cggacaggta tccggtaagc ggcagggtcg gaacaggaga gcgcacgagg gagcttccag
     3061 ggggaaacgc ctggtatctt tatagtcctg tcgggtttcg ccacctctga cttgagcgtc
     3121 gatttttgtg atgctcgtca ggggggcgga gcctatggaa aaacgccagc aacgcggcct
     3181 ttttacggtt cctggccttt tgctggcctt ttgctcacat gttctttcct gcgttatccc
     3241 ctgattctgt ggataaccgt attaccgcct ttgagtgagc tgataccgct cgccgcagcc
     3301 gaacgaccga gcgcagcgag tcagtgagcg aggaagcgga agagcgccca atacgcaaac
     3361 cgcctctccc cgcgcgttgg ccgattcatt aatgcagctg gcacgacagg tttcccgact
     3421 ggaaagcggg cagtgagcgc aacgcaatta atgtgagtta gctcactcat taggcacccc
     3481 aggctttaca ctttatgctt ccggctcgta tgttgtgtgg aattgtgagc ggataacaat
     3541 ttcacacagg aaacagctat gaccatgatt acgccaagcg cgcaattaac cctcactaaa
     3601 gggaacaaaa gctggagctc agtttatcat tatcaatact cgccatttca aagaatacgt
     3661 aaataattaa tagtagtgat tttcctaact ttatttagtc aaaaaattag ccttttaatt
     3721 ctgctgtaac ccgtacatgc ccaaaatagg gggcgggtta cacagaatat ataacatcgt
     3781 aggtgtctgg gtgaacagtt tattcctggc atccactaaa tataatggag cccgcttttt
     3841 aagctggcat ccagaaaaaa aaagaatccc agcaccaaaa tattgttttc ttcaccaacc
     3901 atcagttcat aggtccattc tcttagcgca actacagaga acaggggcac aaacaggcaa
     3961 aaaacgggca caacctcaat ggagtgatgc aacctgcctg gagtaaatga tgacacaagg
     4021 caattgaccc acgcatgtat ctatctcatt ttcttacacc ttctattacc ttctgctctc
     4081 tctgatttgg aaaaagctga aaaaaaaggt tgaaaccagt tccctgaaat tattccccta
     4141 cttgactaat aagtatataa agacggtagg tattgattgt aattctgtaa atctatttct
     4201 taaacttctt aaattctact tttatagtta gtcttttttt tagttttaaa acaccagaac
     4261 ttagtttcga cggattctag aactagtatg aagaaaagac attatggccc acaagatttt
     4321 gaagttcttc gattattggg taagggtact tttggccaag tctaccaagt taagaagaaa
     4381 gacactcaaa gaatttatgc aatgaaagtt ctctccaaga aagttattgt caagaaaaat
     4441 gagatcgccc acacaattgg cgaaagaaat atcctagtca cgacagcgtc caaatcgtcc
     4501 ccattcattg tcggattgaa gttttccttt caaacaccaa cagatctgta tttggtcact
     4561 gattatatga gtggtggaga attattctgg catttacaaa aggagggccg tttttcggaa
     4621 gacagagcga aattctatat cgctgagtta gtcctagcgt tagaacattt acacgataac
     4681 gatatcgttt acagggacct aaagcctgaa aacattctac tcgatgccaa cggtaacatc
     4741 gctctttgcg attttggtct ttctaaagct gacttgaagg atagaacaaa cacattttgc
     4801 ggcaccacgg aatacctggc accagaattg ttactggacg aaaccggcta caccaaaatg
     4861 gtcgatttct ggtctctagg tgttttgata tttgaaatgt gttgtggttg gtcccctttc
     4921 tttgcggaaa ataatcaaaa aatgtaccaa aaaattgcct ttggtaaagt caaattcccc
     4981 agagacgtac tgtcacaaga ggggaggtct tttgtaaagg gtttactaaa cagaaacccc
     5041 aaacatagac tcggtgccat tgatgatgga agagaactac gagctcatcc atttttcgca
     5101 gatatcgact gggaggcctt gaagcagaaa aaaattccac cacctttcaa acctcaccta
     5161 gtctcggaga cggatacctc gaattttgac ccagagttca caacagcttc aacttcatac
     5221 atgaacaagc accagccgat gatgactgct accccgctat ctccagccat gcaagcaaag
     5281 tttgctggtt tcacctttgt tgatgagtcc gccatcgatg aacacgttaa taacaacaga
     5341 aaattcctac aaaactcgta ctttatggaa cctggttcct ttatcccggg aaatccaaac
     5401 ttacctccag acgaagatgt catcgatgat gacggggacg aggacatcaa tgatggattc
     5461 aaccaagaga aaaatatgaa caacagccat tcgcagatgg acttcgacgg cgaccaacac
     5521 atggatgacg aatttgtcag tggaagattc gaaatacggg atccaccggt cgccaccatg
     5581 gtgagcaagg gcgaggagct gttcaccggg gtggtgccca tcctggtcga gctggacggc
     5641 gacgtaaacg gccacaagtt cagcgtgtcc ggcgagggcg agggcgatgc cacctacggc
     5701 aagctgaccc tgaagttcat ctgcaccacc ggcaagctgc ccgtgccctg gcccaccctc
     5761 gtgaccacct tcggctacgg cctgcagtgc ttcgcccgct accccgacca catgaagcag
     5821 cacgacttct tcaagtccgc catgcccgaa ggctacgtcc aggagcgcac catcttcttc
     5881 aaggacgacg gcaactacaa gacccgcgcc gaggtgaagt tcgagggcga caccctggtg
     5941 aaccgcatcg agctgaaggg catcgacttc aaggaggacg gcaacatcct ggggcacaag
     6001 ctggagtaca actacaacag ccacaacgtc tatatcatgg ccgacaagca gaagaacggc
     6061 atcaaggtga acttcaagat ccgccacaac atcgaggacg gcagcgtgca gctcgccgac
     6121 cactaccagc agaacacccc catcggcgac ggccccgtgc tgctgcccga caaccactac
     6181 ctgagctacc agtccgccct gagcaaagac cccaacgaga agcgcgatca catggtcctg
     6241 ctggagttcg tgaccgccgc cgggatcact ctcggcatgg acgagctgta caagtaaagc
     6301 ggcctcgagt catgtaatta gttatgtcac gcttacattc acgccctccc cccacatccg
     6361 ctctaaccga aaaggaagga gttagacaac ctgaagtcta ggtccctatt tattttttta
     6421 tagttatgtt agtattaaga acgttattta tatttcaaat ttttcttttt tttctgtaca
     6481 gacgcgtgta cgcatgtaac attatactga aaaccttgct tgagaaggtt ttgggacgct
     6541 cgaaggcttt aatttgcggc cggtacccaa ttcgccctat agtgagtcgt attacgcgcg
     6601 ctcactggcc gtcgttttac aacgtcgtga ctgggaaaac cctggcgtta cccaacttaa
     6661 tcgccttgca gcacatcccc ctttcgccag ctggcgtaat agcgaagagg cccgcaccga
     6721 tcgcccttcc caacagttgc gcagcctgaa tggcgaatgg acgcgccctg tagcggcgca
     6781 ttaagcgcgg cgggtgtggt ggttacgcgc agcgtgaccg ctacacttgc cagcgcccta
     6841 gcgcccgctc ctttcgcttt cttcccttcc tttctcgcca cgttcgccgg ctttccccgt
     6901 caagctctaa atcgggggct ccctttaggg ttccgattta gtgctttacg gcacctcgac
     6961 cccaaaaaac ttgattaggg tgatggttca cgtagtgggc catcgccctg atagacggtt
     7021 tttcgccctt tgacgttgga gtccacgttc tttaatagtg gactcttgtt ccaaactgga
     7081 acaacactca accctatctc ggtctattct tttgatttat aagggatttt gccgatttcg
     7141 gcctattggt taaaaaatga gctgatttaa caaaaattta acgcgaattt taacaaaata
     7201 ttaacgctta caatttcctg atgcggtatt ttctccttac gcatctgtgc ggtatttcac
     7261 accgcatagg gtaataactg atataattaa attgaagctc taatttgtga gtttagtata
     7321 catgcattta cttataatac agttttttag ttttgctggc cgcatcttct caaatatgct
     7381 tcccagcctg cttttctgta acgttcaccc tctaccttag catcccttcc ctttgcaaat
     7441 agtcctcttc caacaataat aatgtcagat cctgtagaga ccacatcatc cacggttcta
     7501 tactgttgac ccaatgcgtc tcccttgtca tctaaaccca caccgggtgt cataatcaac
     7561 caatcgtaac cttcatctct tccacccatg tctctttgag caataaagcc gataacaaaa
     7621 tctttgtcgc tcttcgcaat gtcaacagta cccttagtat attctccagt agatagggag
     7681 cccttgcatg acaattctgc taacatcaaa aggcctctag gttcctttgt tacttcttct
     7741 gccgcctgct tcaaaccgct aacaatacct gggcccacca caccgtgtgc attcgtaatg
     7801 tctgcccatt ctgctattct gtatacaccc gcagagtact gcaatttgac tgtattacca
     7861 atgtcagcaa attttctgtc ttcgaagagt aaaaaattgt acttggcgga taatgccttt
     7921 agcggcttaa ctgtgccctc catggaaaaa tcagtcaaga tatccacatg tgtttttagt
     7981 aaacaaattt tgggacctaa tgcttcaact aactccagta attccttggt ggtacgaaca
     8041 tccaatgaag cacacaagtt tgtttgcttt tcgtgcatga tattaaatag cttggcagca
     8101 acaggactag gatgagtagc agcacgttcc ttatatgtag ctttcgacat gatttatctt
     8161 cgtttcctgc aggtttttgt tctgtgcagt tgggttaaga atactgggca atttcatgtt
     8221 tcttcaacac tacatatgcg tatatatacc aatctaagtc tgtgctcctt ccttcgttct
     8281 tccttctgtt cggagattac cgaatcaaaa aaatttcaag gaaaccgaaa tcaaaaaaaa
     8341 gaataaaaaa aaaatgatga attgaaaagg tggtatggtg cactctcagt acaatctgct
     8401 ctgatgccgc atagttaagc cagccccgac acccgccaac acccgctgac gcgccctgac
     8461 gggcttgtct gctcccggca tccgcttaca gacaagctgt gaccgtctcc gggagctgca
     8521 tgtgtcagag gttttcaccg tcatcaccga aacgcgcga
//
