# Supplementary material for: Overproduction of Sch9 leads to its aggregation and cell elongation in Saccharomyces cerevisiae
Source: PLoS One. 2018 Mar 1;13(3):e0193726. doi: 10.1371/journal.pone.0193726 (PMC5832320; doi:10.1371/journal.pone.0193726)
Supplement: S1 Maps — (ZIP) [file pone.0193726.s007.zip › p426GPD-SCH9delta91-138-del183-256-YFP.gb]

LOCUS       p426GPD-SCH9delta91-138-delta183-256-YFP        9393 bp ds-DNA     circular SYN 16-DEC-2017
SOURCE      synthetic DNA construct
  ORGANISM  synthetic DNA construct
REFERENCE   1  (bases 1 to 9393)
  AUTHORS   Polina Drozdova et al., Stanislav Bondarev
  TITLE     Overproduction of Sch9 causes its aggregation and also leads to cell
            elongation in Saccharomyces cerevisiae
REFERENCE   2  (bases 1 to 9393)
  AUTHORS   .
  TITLE     Direct Submission
  JOURNAL   Exported Dec 16, 2017 from SnapGene Viewer 4.1.0 to Vector NTI(R) 
            format
            http://www.snapgene.com
COMMENT     VNTDATE|825292800|
COMMENT     VNTDBDATE|825292800|
COMMENT     VNTNAME|p426GPD-SCH9del91-138-del183-256-YFP.dna|
FEATURES             Location/Qualifiers
     rep_origin      68..1410
                     /label=2u ori
                     /note="yeast 2u plasmid origin of replication"
     protein_bind    400..447
                     /label=FRT
                     /bound_moiety="FLP recombinase from the Saccharomyces 
                     cerevisiae 2u plasmid"
                     /note="FLP-mediated recombination occurs in the 8-bp core 
                     sequence TCTAGAAA (Turan and Bode, 2011)."
     promoter        1437..1541
                     /gene="bla"
                     /label=AmpR promoter
     CDS             1542..2402
                     /codon_start=1
                     /gene="bla"
                     /product="beta-lactamase"
                     /label=AmpR
                     /note="confers resistance to ampicillin, carbenicillin, and
                     related antibiotics"
     rep_origin      2573..3161
                     /direction=RIGHT
                     /label=ori
                     /note="high-copy-number ColE1/pMB1/pBR322/pUC origin of 
                     replication"
     protein_bind    3449..3470
                     /label=CAP binding site
                     /bound_moiety="E. coli catabolite activator protein"
                     /note="CAP binding activates transcription in the presence 
                     of cAMP."
     promoter        3485..3515
                     /label=lac promoter
                     /note="promoter for the E. coli lac operon"
     protein_bind    3523..3539
                     /label=lac operator
                     /bound_moiety="lac repressor encoded by lacI"
                     /note="The lac repressor binds to the lac operator to 
                     inhibit transcription in E. coli. This inhibition can be 
                     relieved by adding lactose or 
                     isopropyl-beta-D-thiogalactopyranoside (IPTG)."
     primer_bind     3547..3563
                     /label=M13 rev
                     /note="common sequencing primer, one of multiple similar 
                     variants"
     promoter        3584..3602
                     /label=T3 promoter
                     /note="promoter for bacteriophage T3 RNA polymerase"
     promoter        3627..4270
                     /gene="S. cerevisiae TDH3"
                     /label=GAP promoter
                     /note="promoter for glyceraldehyde-3-phosphate 
                     dehydrogenase"
     CDS             4288..7131
                     /codon_start=1
                     /label=SCH9delta91-138-delta183-256-YFP
     CDS             4288..6390
                     /codon_start=1
                     /label=SCH9delta91-138-delta183-256
     regulatory      6406..6415
                     /regulatory_class="other"
                     /label=Kozak sequence
                     /note="vertebrate consensus sequence for strong initiation 
                     of translation (Kozak, 1987)"
     CDS             6412..7131
                     /codon_start=1
                     /product="enhanced YFP"
                     /label=EYFP
                     /note="mammalian codon-optimized"
     terminator      7144..7391
                     /gene="S. cerevisiae CYC1"
                     /label=CYC1 terminator
                     /note="transcription terminator for CYC1"
     promoter        complement(7410..7428)
                     /label=T7 promoter
                     /note="promoter for bacteriophage T7 RNA polymerase"
     primer_bind     complement(7438..7454)
                     /label=M13 fwd
                     /note="common sequencing primer, one of multiple similar 
                     variants"
     rep_origin      7595..8050
                     /direction=RIGHT
                     /label=f1 ori
                     /note="f1 bacteriophage origin of replication; arrow 
                     indicates direction of (+) strand synthesis"
     terminator      complement(8103..8180)
                     /label=URA3 terminator / TIM9 promoter
     CDS             complement(8181..8984)
                     /codon_start=1
                     /gene="S. cerevisiae URA3"
                     /product="orotidine-5'-phosphate decarboxylase, required 
                     for uracil biosynthesis"
                     /label=URA3
                     /note="yeast auxotrophic marker, counterselectable with 
                     5-fluoroorotic acid (5-FOA)"
     promoter        complement(8985..9200)
                     /gene="S. cerevisiae URA3"
                     /label=URA3 promoter
ORIGIN
        1 gacgaaaggg cctcgtgata cgcctatttt tataggttaa tgtcatgata ataatggttt
       61 cttagatgat ccaatatcaa aggaaatgat agcattgaag gatgagacta atccaattga
      121 ggagtggcag catatagaac agctaaaggg tagtgctgaa ggaagcatac gataccccgc
      181 atggaatggg ataatatcac aggaggtact agactacctt tcatcctaca taaatagacg
      241 catataagta cgcatttaag cataaacacg cactatgccg ttcttctcat gtatatatat
      301 atacaggcaa cacgcagata taggtgcgac gtgaacagtg agctgtatgt gcgcagctcg
      361 cgttgcattt tcggaagcgc tcgttttcgg aaacgctttg aagttcctat tccgaagttc
      421 ctattctcta gaaagtatag gaacttcaga gcgcttttga aaaccaaaag cgctctgaag
      481 acgcactttc aaaaaaccaa aaacgcaccg gactgtaacg agctactaaa atattgcgaa
      541 taccgcttcc acaaacattg ctcaaaagta tctctttgct atatatctct gtgctatatc
      601 cctatataac ctacccatcc acctttcgct ccttgaactt gcatctaaac tcgacctcta
      661 cattttttat gtttatctct agtattactc tttagacaaa aaaattgtag taagaactat
      721 tcatagagtg aatcgaaaac aatacgaaaa tgtaaacatt tcctatacgt agtatataga
      781 gacaaaatag aagaaaccgt tcataatttt ctgaccaatg aagaatcatc aacgctatca
      841 ctttctgttc acaaagtatg cgcaatccac atcggtatag aatataatcg gggatgcctt
      901 tatcttgaaa aaatgcaccc gcagcttcgc tagtaatcag taaacgcggg aagtggagtc
      961 aggctttttt tatggaagag aaaatagaca ccaaagtagc cttcttctaa ccttaacgga
     1021 cctacagtgc aaaaagttat caagagactg cattatagag cgcacaaagg agaaaaaaag
     1081 taatctaaga tgctttgtta gaaaaatagc gctctcggga tgcatttttg tagaacaaaa
     1141 aagaagtata gattctttgt tggtaaaata gcgctctcgc gttgcatttc tgttctgtaa
     1201 aaatgcagct cagattcttt gtttgaaaaa ttagcgctct cgcgttgcat ttttgtttta
     1261 caaaaatgaa gcacagattc ttcgttggta aaatagcgct ttcgcgttgc atttctgttc
     1321 tgtaaaaatg cagctcagat tctttgtttg aaaaattagc gctctcgcgt tgcatttttg
     1381 ttctacaaaa tgaagcacag atgcttcgtt caggtggcac ttttcgggga aatgtgcgcg
     1441 gaacccctat ttgtttattt ttctaaatac attcaaatat gtatccgctc atgagacaat
     1501 aaccctgata aatgcttcaa taatattgaa aaaggaagag tatgagtatt caacatttcc
     1561 gtgtcgccct tattcccttt tttgcggcat tttgccttcc tgtttttgct cacccagaaa
     1621 cgctggtgaa agtaaaagat gctgaagatc agttgggtgc acgagtgggt tacatcgaac
     1681 tggatctcaa cagcggtaag atccttgaga gttttcgccc cgaagaacgt tttccaatga
     1741 tgagcacttt taaagttctg ctatgtggcg cggtattatc ccgtattgac gccgggcaag
     1801 agcaactcgg tcgccgcata cactattctc agaatgactt ggttgagtac tcaccagtca
     1861 cagaaaagca tcttacggat ggcatgacag taagagaatt atgcagtgct gccataacca
     1921 tgagtgataa cactgcggcc aacttacttc tgacaacgat cggaggaccg aaggagctaa
     1981 ccgctttttt gcacaacatg ggggatcatg taactcgcct tgatcgttgg gaaccggagc
     2041 tgaatgaagc cataccaaac gacgagcgtg acaccacgat gcctgtagca atggcaacaa
     2101 cgttgcgcaa actattaact ggcgaactac ttactctagc ttcccggcaa caattaatag
     2161 actggatgga ggcggataaa gttgcaggac cacttctgcg ctcggccctt ccggctggct
     2221 ggtttattgc tgataaatct ggagccggtg agcgtgggtc tcgcggtatc attgcagcac
     2281 tggggccaga tggtaagccc tcccgtatcg tagttatcta cacgacgggg agtcaggcaa
     2341 ctatggatga acgaaataga cagatcgctg agataggtgc ctcactgatt aagcattggt
     2401 aactgtcaga ccaagtttac tcatatatac tttagattga tttaaaactt catttttaat
     2461 ttaaaaggat ctaggtgaag atcctttttg ataatctcat gaccaaaatc ccttaacgtg
     2521 agttttcgtt ccactgagcg tcagaccccg tagaaaagat caaaggatct tcttgagatc
     2581 ctttttttct gcgcgtaatc tgctgcttgc aaacaaaaaa accaccgcta ccagcggtgg
     2641 tttgtttgcc ggatcaagag ctaccaactc tttttccgaa ggtaactggc ttcagcagag
     2701 cgcagatacc aaatactgtt cttctagtgt agccgtagtt aggccaccac ttcaagaact
     2761 ctgtagcacc gcctacatac ctcgctctgc taatcctgtt accagtggct gctgccagtg
     2821 gcgataagtc gtgtcttacc gggttggact caagacgata gttaccggat aaggcgcagc
     2881 ggtcgggctg aacggggggt tcgtgcacac agcccagctt ggagcgaacg acctacaccg
     2941 aactgagata cctacagcgt gagctatgag aaagcgccac gcttcccgaa gggagaaagg
     3001 cggacaggta tccggtaagc ggcagggtcg gaacaggaga gcgcacgagg gagcttccag
     3061 ggggaaacgc ctggtatctt tatagtcctg tcgggtttcg ccacctctga cttgagcgtc
     3121 gatttttgtg atgctcgtca ggggggcgga gcctatggaa aaacgccagc aacgcggcct
     3181 ttttacggtt cctggccttt tgctggcctt ttgctcacat gttctttcct gcgttatccc
     3241 ctgattctgt ggataaccgt attaccgcct ttgagtgagc tgataccgct cgccgcagcc
     3301 gaacgaccga gcgcagcgag tcagtgagcg aggaagcgga agagcgccca atacgcaaac
     3361 cgcctctccc cgcgcgttgg ccgattcatt aatgcagctg gcacgacagg tttcccgact
     3421 ggaaagcggg cagtgagcgc aacgcaatta atgtgagtta gctcactcat taggcacccc
     3481 aggctttaca ctttatgctt ccggctcgta tgttgtgtgg aattgtgagc ggataacaat
     3541 ttcacacagg aaacagctat gaccatgatt acgccaagcg cgcaattaac cctcactaaa
     3601 gggaacaaaa gctggagctc agtttatcat tatcaatact cgccatttca aagaatacgt
     3661 aaataattaa tagtagtgat tttcctaact ttatttagtc aaaaaattag ccttttaatt
     3721 ctgctgtaac ccgtacatgc ccaaaatagg gggcgggtta cacagaatat ataacatcgt
     3781 aggtgtctgg gtgaacagtt tattcctggc atccactaaa tataatggag cccgcttttt
     3841 aagctggcat ccagaaaaaa aaagaatccc agcaccaaaa tattgttttc ttcaccaacc
     3901 atcagttcat aggtccattc tcttagcgca actacagaga acaggggcac aaacaggcaa
     3961 aaaacgggca caacctcaat ggagtgatgc aacctgcctg gagtaaatga tgacacaagg
     4021 caattgaccc acgcatgtat ctatctcatt ttcttacacc ttctattacc ttctgctctc
     4081 tctgatttgg aaaaagctga aaaaaaaggt tgaaaccagt tccctgaaat tattccccta
     4141 cttgactaat aagtatataa agacggtagg tattgattgt aattctgtaa atctatttct
     4201 taaacttctt aaattctact tttatagtta gtcttttttt tagttttaaa acaccagaac
     4261 ttagtttcga cggattctag aactagtatg atgaattttt ttacatcaaa atcgtcgaat
     4321 caggatactg gatttagctc tcaacaccaa catccaaatg gacagaacaa tggaaacaat
     4381 aatagcagca ccgctggcaa cgacaacgga tacccatgta aactggtgtc cagtgggccc
     4441 tgcgcttcat caaataatgg tgcccttttt acgaatttta ctttacaaac tgcaacgccg
     4501 accaccgcta ttagtcagga cttatatgca atgggcacaa caggaataac atcagaacaa
     4561 aattctgaag atgacaactt ttcttccagt tctaccacca aatgcttact ctcttccact
     4621 tcttcgctat caataaatca acgagaagca gcagcagctg cttatggtcc agataccgat
     4681 attcctagcc agcatcataa taataacagt ggttggaacg gttctcagtt accatcgata
     4741 aaagagcact tgaagaaaaa acccctttat acacacagat catcttccca attagatcag
     4801 ctaaactctt gctcttcagt aaccgatccg agcaaacgtt cttctaattc ttcgtcgggt
     4861 tcttcaaatg gtccaaagaa tgatagttca catccaatat ggcatcacaa gacaacgttt
     4921 gatgttttgg gatctcactc ggaattagat atttctgttt atgatgctgc ccacgaccat
     4981 atgttcttag gccaagttag actgtatcca atgattcata atttagcaca tgcttcccaa
     5041 caccaatggc acagtttgaa acctcgcgtt attgatgaag ttgtgtccgg tgatatttta
     5101 atcaaatgga cttacaaaca gacaaagaaa agacattatg gcccacaaga ttttgaagtt
     5161 cttcgattat tgggtaaggg tacttttggc caagtctacc aagttaagaa gaaagacact
     5221 caaagaattt atgcaatgaa agttctctcc aagaaagtta ttgtcaagaa aaatgagatc
     5281 gcccacacaa ttggcgaaag aaatatccta gtcacgacag cgtccaaatc gtccccattc
     5341 attgtcggat tgaagttttc ctttcaaaca ccaacagatc tgtatttggt cactgattat
     5401 atgagtggtg gagaattatt ctggcattta caaaaggagg gccgtttttc ggaagacaga
     5461 gcgaaattct atatcgctga gttagtccta gcgttagaac atttacacga taacgatatc
     5521 gtttacaggg acctaaagcc tgaaaacatt ctactcgatg ccaacggtaa catcgctctt
     5581 tgcgattttg gtctttctaa agctgacttg aaggatagaa caaacacatt ttgcggcacc
     5641 acggaatacc tggcaccaga attgttactg gacgaaaccg gctacaccaa aatggtcgat
     5701 ttctggtctc taggtgtttt gatatttgaa atgtgttgtg gttggtcccc tttctttgcg
     5761 gaaaataatc aaaaaatgta ccaaaaaatt gcctttggta aagtcaaatt ccccagagac
     5821 gtactgtcac aagaggggag gtcttttgta aagggtttac taaacagaaa ccccaaacat
     5881 agactcggtg ccattgatga tggaagagaa ctacgagctc atccattttt cgcagatatc
     5941 gactgggagg ccttgaagca gaaaaaaatt ccaccacctt tcaaacctca cctagtctcg
     6001 gagacggata cctcgaattt tgacccagag ttcacaacag cttcaacttc atacatgaac
     6061 aagcaccagc cgatgatgac tgctaccccg ctatctccag ccatgcaagc aaagtttgct
     6121 ggtttcacct ttgttgatga gtccgccatc gatgaacacg ttaataacaa cagaaaattc
     6181 ctacaaaact cgtactttat ggaacctggt tcctttatcc cgggaaatcc aaacttacct
     6241 ccagacgaag atgtcatcga tgatgacggg gacgaggaca tcaatgatgg attcaaccaa
     6301 gagaaaaata tgaacaacag ccattcgcag atggacttcg acggcgacca acacatggat
     6361 gacgaatttg tcagtggaag attcgaaata cgggatccac cggtcgccac catggtgagc
     6421 aagggcgagg agctgttcac cggggtggtg cccatcctgg tcgagctgga cggcgacgta
     6481 aacggccaca agttcagcgt gtccggcgag ggcgagggcg atgccaccta cggcaagctg
     6541 accctgaagt tcatctgcac caccggcaag ctgcccgtgc cctggcccac cctcgtgacc
     6601 accttcggct acggcctgca gtgcttcgcc cgctaccccg accacatgaa gcagcacgac
     6661 ttcttcaagt ccgccatgcc cgaaggctac gtccaggagc gcaccatctt cttcaaggac
     6721 gacggcaact acaagacccg cgccgaggtg aagttcgagg gcgacaccct ggtgaaccgc
     6781 atcgagctga agggcatcga cttcaaggag gacggcaaca tcctggggca caagctggag
     6841 tacaactaca acagccacaa cgtctatatc atggccgaca agcagaagaa cggcatcaag
     6901 gtgaacttca agatccgcca caacatcgag gacggcagcg tgcagctcgc cgaccactac
     6961 cagcagaaca cccccatcgg cgacggcccc gtgctgctgc ccgacaacca ctacctgagc
     7021 taccagtccg ccctgagcaa agaccccaac gagaagcgcg atcacatggt cctgctggag
     7081 ttcgtgaccg ccgccgggat cactctcggc atggacgagc tgtacaagta aagcggcctc
     7141 gagtcatgta attagttatg tcacgcttac attcacgccc tccccccaca tccgctctaa
     7201 ccgaaaagga aggagttaga caacctgaag tctaggtccc tatttatttt tttatagtta
     7261 tgttagtatt aagaacgtta tttatatttc aaatttttct tttttttctg tacagacgcg
     7321 tgtacgcatg taacattata ctgaaaacct tgcttgagaa ggttttggga cgctcgaagg
     7381 ctttaatttg cggccggtac ccaattcgcc ctatagtgag tcgtattacg cgcgctcact
     7441 ggccgtcgtt ttacaacgtc gtgactggga aaaccctggc gttacccaac ttaatcgcct
     7501 tgcagcacat ccccctttcg ccagctggcg taatagcgaa gaggcccgca ccgatcgccc
     7561 ttcccaacag ttgcgcagcc tgaatggcga atggacgcgc cctgtagcgg cgcattaagc
     7621 gcggcgggtg tggtggttac gcgcagcgtg accgctacac ttgccagcgc cctagcgccc
     7681 gctcctttcg ctttcttccc ttcctttctc gccacgttcg ccggctttcc ccgtcaagct
     7741 ctaaatcggg ggctcccttt agggttccga tttagtgctt tacggcacct cgaccccaaa
     7801 aaacttgatt agggtgatgg ttcacgtagt gggccatcgc cctgatagac ggtttttcgc
     7861 cctttgacgt tggagtccac gttctttaat agtggactct tgttccaaac tggaacaaca
     7921 ctcaacccta tctcggtcta ttcttttgat ttataaggga ttttgccgat ttcggcctat
     7981 tggttaaaaa atgagctgat ttaacaaaaa tttaacgcga attttaacaa aatattaacg
     8041 cttacaattt cctgatgcgg tattttctcc ttacgcatct gtgcggtatt tcacaccgca
     8101 tagggtaata actgatataa ttaaattgaa gctctaattt gtgagtttag tatacatgca
     8161 tttacttata atacagtttt ttagttttgc tggccgcatc ttctcaaata tgcttcccag
     8221 cctgcttttc tgtaacgttc accctctacc ttagcatccc ttccctttgc aaatagtcct
     8281 cttccaacaa taataatgtc agatcctgta gagaccacat catccacggt tctatactgt
     8341 tgacccaatg cgtctccctt gtcatctaaa cccacaccgg gtgtcataat caaccaatcg
     8401 taaccttcat ctcttccacc catgtctctt tgagcaataa agccgataac aaaatctttg
     8461 tcgctcttcg caatgtcaac agtaccctta gtatattctc cagtagatag ggagcccttg
     8521 catgacaatt ctgctaacat caaaaggcct ctaggttcct ttgttacttc ttctgccgcc
     8581 tgcttcaaac cgctaacaat acctgggccc accacaccgt gtgcattcgt aatgtctgcc
     8641 cattctgcta ttctgtatac acccgcagag tactgcaatt tgactgtatt accaatgtca
     8701 gcaaattttc tgtcttcgaa gagtaaaaaa ttgtacttgg cggataatgc ctttagcggc
     8761 ttaactgtgc cctccatgga aaaatcagtc aagatatcca catgtgtttt tagtaaacaa
     8821 attttgggac ctaatgcttc aactaactcc agtaattcct tggtggtacg aacatccaat
     8881 gaagcacaca agtttgtttg cttttcgtgc atgatattaa atagcttggc agcaacagga
     8941 ctaggatgag tagcagcacg ttccttatat gtagctttcg acatgattta tcttcgtttc
     9001 ctgcaggttt ttgttctgtg cagttgggtt aagaatactg ggcaatttca tgtttcttca
     9061 acactacata tgcgtatata taccaatcta agtctgtgct ccttccttcg ttcttccttc
     9121 tgttcggaga ttaccgaatc aaaaaaattt caaggaaacc gaaatcaaaa aaaagaataa
     9181 aaaaaaaatg atgaattgaa aaggtggtat ggtgcactct cagtacaatc tgctctgatg
     9241 ccgcatagtt aagccagccc cgacacccgc caacacccgc tgacgcgccc tgacgggctt
     9301 gtctgctccc ggcatccgct tacagacaag ctgtgaccgt ctccgggagc tgcatgtgtc
     9361 agaggttttc accgtcatca ccgaaacgcg cga
//
