# Supplementary material for: Overproduction of Sch9 leads to its aggregation and cell elongation in Saccharomyces cerevisiae
Source: PLoS One. 2018 Mar 1;13(3):e0193726. doi: 10.1371/journal.pone.0193726 (PMC5832320; doi:10.1371/journal.pone.0193726)
Supplement: S1 Maps — (ZIP) [file pone.0193726.s007.zip › p426GPD-YFP.gb]

LOCUS       p426GPD-YFP          7288 bp ds-DNA     circular SYN 22-MAY-2014
SOURCE      synthetic DNA construct
  ORGANISM  synthetic DNA construct
REFERENCE   1  (bases 1 to 7296)
  AUTHORS   Polina Drozdova et al., Stanislav Bondarev
  TITLE     Overproduction of Sch9 causes its aggregation and also leads to cell
            elongation in Saccharomyces cerevisiae
  AUTHORS   .
  TITLE     Direct Submission
  JOURNAL   Exported Wednesday, Jan 17, 2018 from SnapGene Viewer 3.1.1 to
            Vector NTI(R) format http://www.snapgene.com
COMMENT     VNTDATE|696816000|
            VNTDBDATE|698630400|
            VNTNAME|p426GPD-YFP|
FEATURES             Location/Qualifiers
     promoter        complement(3774..3804)
                     /label="lac promoter"
                     /note="promoter for the E. coli lac operon"
                     /strand=-1
                     /type="promoter"
     protein_bind    3819..3840
                     /bound_moiety="E. coli catabolite activator protein"
                     /label="CAP binding site"
                     /note="CAP binding activates transcription in the presence
                     of cAMP."
                     /strand=1
                     /type="protein_bind"
     promoter        complement(3687..3705)
                     /label="T3 promoter"
                     /note="promoter for bacteriophage T3 RNA polymerase"
                     /strand=-1
                     /type="promoter"
     CDS             complement(4887..5747)
                     /codon_start=1
                     /gene="bla"
                     /label="AmpR"
                     /note="confers resistance to ampicillin, carbenicillin, and
                     related antibiotics"
                     /product="beta-lactamase"
                     /strand=-1
                     /type="CDS"
     primer_bind     1940..1956
                     /label="M13 fwd"
                     /note="common sequencing primer, one of multiple similar
                     variants"
                     /strand=1
                     /type="primer_bind"
     protein_bind    3750..3766
                     /bound_moiety="lac repressor encoded by lacI"
                     /label="lac operator"
                     /note="The lac repressor binds to the lac operator to
                     inhibit transcription in E. coli. This inhibition can be
                     relieved by adding lactose or
                     isopropyl-beta-D-thiogalactopyranoside (IPTG)."
                     /strand=1
                     /type="protein_bind"
     CDS             complement(2263..2982)
                     /codon_start=1
                     /label="EYFP"
                     /note="mammalian codon-optimized"
                     /product="enhanced YFP"
                     /strand=-1
                     /type="CDS"
     promoter        complement(3693..3712)
                     /label="T3_P"
                     /strand=-1
                     /type="promoter"
                     /vntifkey="30"
     CDS             410..1213
                     /codon_start=1
                     /gene="S. cerevisiae URA3"
                     /label="URA3"
                     /note="yeast auxotrophic marker, counterselectable with
                     5-fluoroorotic acid (5-FOA)"
                     /product="orotidine-5'-phosphate decarboxylase, required
                     for uracil biosynthesis"
                     /strand=1
                     /type="CDS"
     promoter        1973..1992
                     /label="T7_P"
                     /strand=1
                     /type="promoter"
                     /vntifkey="30"
     promoter        complement(3019..3662)
                     /gene="S. cerevisiae TDH3"
                     /label="GAP promoter"
                     /note="promoter for glyceraldehyde-3-phosphate
                     dehydrogenase"
                     /strand=-1
                     /type="promoter"
     protein_bind    complement(6842..6889)
                     /bound_moiety="FLP recombinase from the Saccharomyces
                     cerevisiae 2u plasmid"
                     /label="FRT"
                     /note="FLP-mediated recombination occurs in the 8-bp core
                     sequence TCTAGAAA (Turan and Bode, 2011)."
                     /strand=-1
                     /type="protein_bind"
     promoter        complement(5748..5852)
                     /gene="bla"
                     /label="AmpR promoter"
                     /strand=-1
                     /type="promoter"
     rep_origin      5879..7221
                     /label="2u ori"
                     /note="yeast 2u plasmid origin of replication"
                     /strand=1
                     /type="rep_origin"
     terminator      2003..2250
                     /gene="S. cerevisiae CYC1"
                     /label="CYC1 terminator"
                     /note="transcription terminator for CYC1"
                     /strand=1
                     /type="terminator"
     promoter        1966..1984
                     /label="T7 promoter"
                     /note="promoter for bacteriophage T7 RNA polymerase"
                     /strand=1
                     /type="promoter"
     promoter        194..409
                     /gene="S. cerevisiae URA3"
                     /label="URA3 promoter"
                     /strand=1
                     /type="promoter"
     primer_bind     complement(3726..3742)
                     /label="M13 rev"
                     /note="common sequencing primer, one of multiple similar
                     variants"
                     /strand=-1
                     /type="primer_bind"
ORIGIN
        1 tcgcgcgttt cggtgatgac ggtgaaaacc tctgacacat gcagctcccg gagacggtca
       61 cagcttgtct gtaagcggat gccgggagca gacaagcccg tcagggcgcg tcagcgggtg
      121 ttggcgggtg tcggggctgg cttaactatg cggcatcaga gcagattgta ctgagagtgc
      181 accataccac cttttcaatt catcattttt tttttattct tttttttgat ttcggtttct
      241 ttgaaatttt tttgattcgg taatctccga acagaaggaa gaacgaagga aggagcacag
      301 acttagattg gtatatatac gcatatgtag tgttgaagaa acatgaaatt gcccagtatt
      361 cttaacccaa ctgcacagaa caaaaacctg caggaaacga agataaatca tgtcgaaagc
      421 tacatataag gaacgtgctg ctactcatcc tagtcctgtt gctgccaagc tatttaatat
      481 catgcacgaa aagcaaacaa acttgtgtgc ttcattggat gttcgtacca ccaaggaatt
      541 actggagtta gttgaagcat taggtcccaa aatttgttta ctaaaaacac atgtggatat
      601 cttgactgat ttttccatgg agggcacagt taagccgcta aaggcattat ccgccaagta
      661 caatttttta ctcttcgaag acagaaaatt tgctgacatt ggtaatacag tcaaattgca
      721 gtactctgcg ggtgtataca gaatagcaga atgggcagac attacgaatg cacacggtgt
      781 ggtgggccca ggtattgtta gcggtttgaa gcaggcggca gaagaagtaa caaaggaacc
      841 tagaggcctt ttgatgttag cagaattgtc atgcaagggc tccctatcta ctggagaata
      901 tactaagggt actgttgaca ttgcgaagag cgacaaagat tttgttatcg gctttattgc
      961 tcaaagagac atgggtggaa gagatgaagg ttacgattgg ttgattatga cacccggtgt
     1021 gggtttagat gacaagggag acgcattggg tcaacagtat agaaccgtgg atgatgtggt
     1081 ctctacagga tctgacatta ttattgttgg aagaggacta tttgcaaagg gaagggatgc
     1141 taaggtagag ggtgaacgtt acagaaaagc aggctgggaa gcatatttga gaagatgcgg
     1201 ccagcaaaac taaaaaactg tattataagt aaatgcatgt atactaaact cacaaattag
     1261 agcttcaatt taattatatc agttattacc ctatgcggtg tgaaataccg cacagatgcg
     1321 taaggagaaa ataccgcatc aggaaattgt aagcgttaat attttgttaa aattcgcgtt
     1381 aaatttttgt taaatcagct cattttttaa ccaataggcc gaaatcggca aaatccctta
     1441 taaatcaaaa gaatagaccg agatagggtt gagtgttgtt ccagtttgga acaagagtcc
     1501 actattaaag aacgtggact ccaacgtcaa agggcgaaaa accgtctatc agggcgatgg
     1561 cccactacgt gaaccatcac cctaatcaag ttttttgggg tcgaggtgcc gtaaagcact
     1621 aaatcggaac cctaaaggga gcccccgatt tagagcttga cggggaaagc cggcgaacgt
     1681 ggcgagaaag gaagggaaga aagcgaaagg agcgggcgct agggcgctgg caagtgtagc
     1741 ggtcacgctg cgcgtaacca ccacacccgc cgcgcttaat gcgccgctac agggcgcgtc
     1801 cattcgccat tcaggctgcg caactgttgg gaagggcgat cggtgcgggc ctcttcgcta
     1861 ttacgccagc tggcgaaagg gggatgtgct gcaaggcgat taagttgggt aacgccaggg
     1921 ttttcccagt cacgacgttg taaaacgacg gccagtgagc gcgcgtaata cgactcacta
     1981 tagggcgaat tgggtaccgg ccgcaaatta aagccttcga gcgtcccaaa accttctcaa
     2041 gcaaggtttt cagtataatg ttacatgcgt acacgcgtct gtacagaaaa aaaagaaaaa
     2101 tttgaaatat aaataacgtt cttaatacta acataactat aaaaaaataa atagggacct
     2161 agacttcagg ttgtctaact ccttcctttt cggttagagc ggatgtgggg ggagggcgtg
     2221 aatgtaagcg tgacataact aattacatga ctcgaggccg ctttacttgt acagctcgtc
     2281 catgccgaga gtgatcccgg cggcggtcac gaactccagc aggaccatgt gatcgcgctt
     2341 ctcgttgggg tctttgctca gggcggactg gtagctcagg tagtggttgt cgggcagcag
     2401 cacggggccg tcgccgatgg gggtgttctg ctggtagtgg tcggcgagct gcacgctgcc
     2461 gtcctcgatg ttgtggcgga tcttgaagtt caccttgatg ccgttcttct gcttgtcggc
     2521 catgatatag acgttgtggc tgttgtagtt gtactccagc ttgtgcccca ggatgttgcc
     2581 gtcctccttg aagtcgatgc ccttcagctc gatgcggttc accagggtgt cgccctcgaa
     2641 cttcacctcg gcgcgggtct tgtagttgcc gtcgtccttg aagaagatgg tgcgctcctg
     2701 gacgtagcct tcgggcatgg cggacttgaa gaagtcgtgc tgcttcatgt ggtcggggta
     2761 gcgggcgaag cactgcaggc cgtagccgaa ggtggtcacg agggtgggcc agggcacggg
     2821 cagcttgccg gtggtgcaga tgaacttcag ggtcagcttg ccgtaggtgg catcgccctc
     2881 gccctcgccg gacacgctga acttgtggcc gtttacgtcg ccgtccagct cgaccaggat
     2941 gggcaccacc ccggtgaaca gctcctcgcc cttgctcacc atggtggcga ccggtggatc
     3001 ccctagttct agaatccgtc gaaactaagt tctggtgttt taaaactaaa aaaaagacta
     3061 actataaaag tagaatttaa gaagtttaag aaatagattt acagaattac aatcaatacc
     3121 taccgtcttt atatacttat tagtcaagta ggggaataat ttcagggaac tggtttcaac
     3181 cttttttttc agctttttcc aaatcagaga gagcagaagg taatagaagg tgtaagaaaa
     3241 tgagatagat acatgcgtgg gtcaattgcc ttgtgtcatc atttactcca ggcaggttgc
     3301 atcactccat tgaggttgtg cccgtttttt gcctgtttgt gcccctgttc tctgtagttg
     3361 cgctaagaga atggacctat gaactgatgg ttggtgaaga aaacaatatt ttggtgctgg
     3421 gattcttttt ttttctggat gccagcttaa aaagcgggct ccattatatt tagtggatgc
     3481 caggaataaa ctgttcaccc agacacctac gatgttatat attctgtgta acccgccccc
     3541 tattttgggc atgtacgggt tacagcagaa ttaaaaggct aattttttga ctaaataaag
     3601 ttaggaaaat cactactatt aattatttac gtattctttg aaatggcgag tattgataat
     3661 gataaactga gctccagctt ttgttccctt tagtgagggt taattgcgcg cttggcgtaa
     3721 tcatggtcat agctgtttcc tgtgtgaaat tgttatccgc tcacaattcc acacaacata
     3781 cgagccggaa gcataaagtg taaagcctgg ggtgcctaat gagtgagcta actcacatta
     3841 attgcgttgc gctcactgcc cgctttccag tcgggaaacc tgtcgtgcca gctgcattaa
     3901 tgaatcggcc aacgcgcggg gagaggcggt ttgcgtattg ggcgctcttc cgcttcctcg
     3961 ctcactgact cgctgcgctc ggtcgttcgg ctgcggcgag cggtatcagc tcactcaaag
     4021 gcggtaatac ggttatccac agaatcaggg gataacgcag gaaagaacat gtgagcaaaa
     4081 ggccagcaaa aggccaggaa ccgtaaaaag gccgcgttgc tggcgttttt ccataggctc
     4141 cgcccccctg acgagcatca caaaaatcga cgctcaagtc agaggtggcg aaacccgaca
     4201 ggactataaa gataccaggc gtttccccct ggaagctccc tcgtgcgctc tcctgttccg
     4261 accctgccgc ttaccggata cctgtccgcc tttctccctt cgggaagcgt ggcgctttct
     4321 catagctcac gctgtaggta tctcagttcg gtgtaggtcg ttcgctccaa gctgggctgt
     4381 gtgcacgaac cccccgttca gcccgaccgc tgcgccttat ccggtaacta tcgtcttgag
     4441 tccaacccgg taagacacga cttatcgcca ctggcagcag ccactggtaa caggattagc
     4501 agagcgaggt atgtaggcgg tgctacagag ttcttgaagt ggtggcctaa ctacggctac
     4561 actagaagaa cagtatttgg tatctgcgct ctgctgaagc cagttacctt cggaaaaaga
     4621 gttggtagct cttgatccgg caaacaaacc accgctggta gcggtggttt ttttgtttgc
     4681 aagcagcaga ttacgcgcag aaaaaaagga tctcaagaag atcctttgat cttttctacg
     4741 gggtctgacg ctcagtggaa cgaaaactca cgttaaggga ttttggtcat gagattatca
     4801 aaaaggatct tcacctagat ccttttaaat taaaaatgaa gttttaaatc aatctaaagt
     4861 atatatgagt aaacttggtc tgacagttac caatgcttaa tcagtgaggc acctatctca
     4921 gcgatctgtc tatttcgttc atccatagtt gcctgactcc ccgtcgtgta gataactacg
     4981 atacgggagg gcttaccatc tggccccagt gctgcaatga taccgcgaga cccacgctca
     5041 ccggctccag atttatcagc aataaaccag ccagccggaa gggccgagcg cagaagtggt
     5101 cctgcaactt tatccgcctc catccagtct attaattgtt gccgggaagc tagagtaagt
     5161 agttcgccag ttaatagttt gcgcaacgtt gttgccattg ctacaggcat cgtggtgtca
     5221 cgctcgtcgt ttggtatggc ttcattcagc tccggttccc aacgatcaag gcgagttaca
     5281 tgatccccca tgttgtgcaa aaaagcggtt agctccttcg gtcctccgat cgttgtcaga
     5341 agtaagttgg ccgcagtgtt atcactcatg gttatggcag cactgcataa ttctcttact
     5401 gtcatgccat ccgtaagatg cttttctgtg actggtgagt actcaaccaa gtcattctga
     5461 gaatagtgta tgcggcgacc gagttgctct tgcccggcgt caatacggga taataccgcg
     5521 ccacatagca gaactttaaa agtgctcatc attggaaaac gttcttcggg gcgaaaactc
     5581 tcaaggatct taccgctgtt gagatccagt tcgatgtaac ccactcgtgc acccaactga
     5641 tcttcagcat cttttacttt caccagcgtt tctgggtgag caaaaacagg aaggcaaaat
     5701 gccgcaaaaa agggaataag ggcgacacgg aaatgttgaa tactcatact cttccttttt
     5761 caatattatt gaagcattta tcagggttat tgtctcatga gcggatacat atttgaatgt
     5821 atttagaaaa ataaacaaat aggggttccg cgcacatttc cccgaaaagt gccacctgaa
     5881 cgaagcatct gtgcttcatt ttgtagaaca aaaatgcaac gcgagagcgc taatttttca
     5941 aacaaagaat ctgagctgca tttttacaga acagaaatgc aacgcgaaag cgctatttta
     6001 ccaacgaaga atctgtgctt catttttgta aaacaaaaat gcaacgcgag agcgctaatt
     6061 tttcaaacaa agaatctgag ctgcattttt acagaacaga aatgcaacgc gagagcgcta
     6121 ttttaccaac aaagaatcta tacttctttt ttgttctaca aaaatgcatc ccgagagcgc
     6181 tatttttcta acaaagcatc ttagattact ttttttctcc tttgtgcgct ctataatgca
     6241 gtctcttgat aactttttgc actgtaggtc cgttaaggtt agaagaaggc tactttggtg
     6301 tctattttct cttccataaa aaaagcctga ctccacttcc cgcgtttact gattactagc
     6361 gaagctgcgg gtgcattttt tcaagataaa ggcatccccg attatattct ataccgatgt
     6421 ggattgcgca tactttgtga acagaaagtg atagcgttga tgattcttca ttggtcagaa
     6481 aattatgaac ggtttcttct attttgtctc tatatactac gtataggaaa tgtttacatt
     6541 ttcgtattgt tttcgattca ctctatgaat agttcttact acaatttttt tgtctaaaga
     6601 gtaatactag agataaacat aaaaaatgta gaggtcgagt ttagatgcaa gttcaaggag
     6661 cgaaaggtgg atgggtaggt tatataggga tatagcacag agatatatag caaagagata
     6721 cttttgagca atgtttgtgg aagcggtatt cgcaatattt tagtagctcg ttacagtccg
     6781 gtgcgttttt ggttttttga aagtgcgtct tcagagcgct tttggttttc aaaagcgctc
     6841 tgaagttcct atactttcta gagaatagga acttcggaat aggaacttca aagcgtttcc
     6901 gaaaacgagc gcttccgaaa atgcaacgcg agctgcgcac atacagctca ctgttcacgt
     6961 cgcacctata tctgcgtgtt gcctgtatat atatatacat gagaagaacg gcatagtgcg
     7021 tgtttatgct taaatgcgta cttatatgcg tctatttatg taggatgaaa ggtagtctag
     7081 tacctcctgt gatattatcc cattccatgc ggggtatcgt atgcttcctt cagcactacc
     7141 ctttagctgt tctatatgct gccactcctc aattggatta gtctcatcct tcaatgctat
     7201 catttccttt gatattggat catctaagaa accattatta tcatgacatt aacctataaa
     7261 aataggcgta tcacgaggcc ctttcgtc
//
