# Supplementary material for: Overproduction of Sch9 leads to its aggregation and cell elongation in Saccharomyces cerevisiae
Source: PLoS One. 2018 Mar 1;13(3):e0193726. doi: 10.1371/journal.pone.0193726 (PMC5832320; doi:10.1371/journal.pone.0193726)
Supplement: S1 Maps — (ZIP) [file pone.0193726.s007.zip › pJU675.gb]

LOCUS       pJU675                  8021 bp ds-DNA     circular SYN 24-JAN-2018
ACCESSION   pJU675
SOURCE      synthetic DNA construct
  ORGANISM  Saccharomyces cerevisiae
REFERENCE   1  (bases 1 to 8021)
  AUTHORS   Polina Drozdova et al., Stanislav Bondarev
  TITLE     Overproduction of Sch9 causes its aggregation and also leads to cell
            elongation in Saccharomyces cerevisiae
  JOURNAL   Exported Wednesday, Jan 24, 2018 from SnapGene Viewer 3.1.1 to 
            Vector NTI(R) format
            http://www.snapgene.com
COMMENT     VNTDATE|831427200|
COMMENT     VNTDBDATE|831513600|
COMMENT     VNTNAME|pJU675|
FEATURES             Location/Qualifiers
     promoter        complement(16..34)
                     /label=T3 promoter
                     /note="promoter for bacteriophage T3 RNA polymerase"
     primer_bind     complement(55..71)
                     /label=M13 rev
                     /note="common sequencing primer, one of multiple similar 
                     variants"
     protein_bind    79..95
                     /label=lac operator
                     /bound_moiety="lac repressor encoded by lacI"
                     /note="The lac repressor binds to the lac operator to 
                     inhibit transcription in E. coli. This inhibition can be 
                     relieved by adding lactose or 
                     isopropyl-beta-D-thiogalactopyranoside (IPTG)."
     promoter        complement(103..133)
                     /label=lac promoter
                     /note="promoter for the E. coli lac operon"
     protein_bind    148..169
                     /label=CAP binding site
                     /bound_moiety="E. coli catabolite activator protein"
                     /note="CAP binding activates transcription in the presence 
                     of cAMP."
     rep_origin      complement(457..1045)
                     /direction=LEFT
                     /label=ori
                     /note="high-copy-number ColE1/pMB1/pBR322/pUC origin of 
                     replication"
     CDS             complement(1216..2076)
                     /codon_start=1
                     /gene="bla"
                     /product="beta-lactamase"
                     /label=AmpR
                     /note="confers resistance to ampicillin, carbenicillin, and
                     related antibiotics"
     promoter        complement(2077..2181)
                     /gene="bla"
                     /label=AmpR promoter
     misc_feature    2218..2721
                     /label=CEN/ARS
                     /note="S. cerevisiae CEN6 centromere fused to an 
                     autonomously replicating sequence"
     promoter        2983..3198
                     /gene="S. cerevisiae URA3"
                     /label=URA3 promoter
     CDS             3199..4002
                     /codon_start=1
                     /gene="S. cerevisiae URA3"
                     /product="orotidine-5'-phosphate decarboxylase, required 
                     for uracil biosynthesis"
                     /label=URA3
                     /note="yeast auxotrophic marker, counterselectable with 
                     5-fluoroorotic acid (5-FOA)"
     rep_origin      complement(4133..4588)
                     /direction=LEFT
                     /label=f1 ori
                     /note="f1 bacteriophage origin of replication; arrow 
                     indicates direction of (+) strand synthesis"
     primer_bind     4729..4745
                     /label=M13 fwd
                     /note="common sequencing primer, one of multiple similar 
                     variants"
     promoter        4755..4773
                     /label=T7 promoter
                     /note="promoter for bacteriophage T7 RNA polymerase"
     CDS             complement(5018..7492)
                     /codon_start=1
                     /label=SCH9
ORIGIN
        1 ctccagcttt tgttcccttt agtgagggtt aattgcgcgc ttggcgtaat catggtcata
       61 gctgtttcct gtgtgaaatt gttatccgct cacaattcca cacaacatac gagccggaag
      121 cataaagtgt aaagcctggg gtgcctaatg agtgagctaa ctcacattaa ttgcgttgcg
      181 ctcactgccc gctttccagt cgggaaacct gtcgtgccag ctgcattaat gaatcggcca
      241 acgcgcgggg agaggcggtt tgcgtattgg gcgctcttcc gcttcctcgc tcactgactc
      301 gctgcgctcg gtcgttcggc tgcggcgagc ggtatcagct cactcaaagg cggtaatacg
      361 gttatccaca gaatcagggg ataacgcagg aaagaacatg tgagcaaaag gccagcaaaa
      421 ggccaggaac cgtaaaaagg ccgcgttgct ggcgtttttc cataggctcc gcccccctga
      481 cgagcatcac aaaaatcgac gctcaagtca gaggtggcga aacccgacag gactataaag
      541 ataccaggcg tttccccctg gaagctccct cgtgcgctct cctgttccga ccctgccgct
      601 taccggatac ctgtccgcct ttctcccttc gggaagcgtg gcgctttctc atagctcacg
      661 ctgtaggtat ctcagttcgg tgtaggtcgt tcgctccaag ctgggctgtg tgcacgaacc
      721 ccccgttcag cccgaccgct gcgccttatc cggtaactat cgtcttgagt ccaacccggt
      781 aagacacgac ttatcgccac tggcagcagc cactggtaac aggattagca gagcgaggta
      841 tgtaggcggt gctacagagt tcttgaagtg gtggcctaac tacggctaca ctagaagaac
      901 agtatttggt atctgcgctc tgctgaagcc agttaccttc ggaaaaagag ttggtagctc
      961 ttgatccggc aaacaaacca ccgctggtag cggtggtttt tttgtttgca agcagcagat
     1021 tacgcgcaga aaaaaaggat ctcaagaaga tcctttgatc ttttctacgg ggtctgacgc
     1081 tcagtggaac gaaaactcac gttaagggat tttggtcatg agattatcaa aaaggatctt
     1141 cacctagatc cttttaaatt aaaaatgaag ttttaaatca atctaaagta tatatgagta
     1201 aacttggtct gacagttacc aatgcttaat cagtgaggca cctatctcag cgatctgtct
     1261 atttcgttca tccatagttg cctgactccc cgtcgtgtag ataactacga tacgggaggg
     1321 cttaccatct ggccccagtg ctgcaatgat accgcgagac ccacgctcac cggctccaga
     1381 tttatcagca ataaaccagc cagccggaag ggccgagcgc agaagtggtc ctgcaacttt
     1441 atccgcctcc atccagtcta ttaattgttg ccgggaagct agagtaagta gttcgccagt
     1501 taatagtttg cgcaacgttg ttgccattgc tacaggcatc gtggtgtcac gctcgtcgtt
     1561 tggtatggct tcattcagct ccggttccca acgatcaagg cgagttacat gatcccccat
     1621 gttgtgcaaa aaagcggtta gctccttcgg tcctccgatc gttgtcagaa gtaagttggc
     1681 cgcagtgtta tcactcatgg ttatggcagc actgcataat tctcttactg tcatgccatc
     1741 cgtaagatgc ttttctgtga ctggtgagta ctcaaccaag tcattctgag aatagtgtat
     1801 gcggcgaccg agttgctctt gcccggcgtc aatacgggat aataccgcgc cacatagcag
     1861 aactttaaaa gtgctcatca ttggaaaacg ttcttcgggg cgaaaactct caaggatctt
     1921 accgctgttg agatccagtt cgatgtaacc cactcgtgca cccaactgat cttcagcatc
     1981 ttttactttc accagcgttt ctgggtgagc aaaaacagga aggcaaaatg ccgcaaaaaa
     2041 gggaataagg gcgacacgga aatgttgaat actcatactc ttcctttttc aatattattg
     2101 aagcatttat cagggttatt gtctcatgag cggatacata tttgaatgta tttagaaaaa
     2161 taaacaaata ggggttccgc gcacatttcc ccgaaaagtg ccacctgggt ccttttcatc
     2221 acgtgctata aaaataatta taatttaaat tttttaatat aaatatataa attaaaaata
     2281 gaaagtaaaa aaagaaatta aagaaaaaat agtttttgtt ttccgaagat gtaaaagact
     2341 ctagggggat cgccaacaaa tactaccttt tatcttgctc ttcctgctct caggtattaa
     2401 tgccgaattg tttcatcttg tctgtgtaga agaccacaca cgaaaatcct gtgattttac
     2461 attttactta tcgttaatcg aatgtatatc tatttaatct gcttttcttg tctaataaat
     2521 atatatgtaa agtacgcttt ttgttgaaat tttttaaacc tttgtttatt tttttttctt
     2581 cattccgtaa ctcttctacc ttctttattt actttctaaa atccaaatac aaaacataaa
     2641 aataaataaa cacagagtaa attcccaaat tattccatca ttaaaagata cgaggcgcgt
     2701 gtaagttaca ggcaagcgat ccgtctaaga aaccattatt atcatgacat taacctataa
     2761 aaataggcgt atcacgaggc cctttcgtct cgcgcgtttc ggtgatgacg gtgaaaacct
     2821 ctgacacatg cagctcccgg agacggtcac agcttgtctg taagcggatg ccgggagcag
     2881 acaagcccgt cagggcgcgt cagcgggtgt tggcgggtgt cggggctggc ttaactatgc
     2941 ggcatcagag cagattgtac tgagagtgca ccataccacc ttttcaattc atcatttttt
     3001 ttttattctt ttttttgatt tcggtttcct tgaaattttt ttgattcggt aatctccgaa
     3061 cagaaggaag aacgaaggaa ggagcacaga cttagattgg tatatatacg catatgtagt
     3121 gttgaagaaa catgaaattg cccagtattc ttaacccaac tgcacagaac aaaaacctgc
     3181 aggaaacgaa gataaatcat gtcgaaagct acatataagg aacgtgctgc tactcatcct
     3241 agtcctgttg ctgccaagct atttaatatc atgcacgaaa agcaaacaaa cttgtgtgct
     3301 tcattggatg ttcgtaccac caaggaatta ctggagttag ttgaagcatt aggtcccaaa
     3361 atttgtttac taaaaacaca tgtggatatc ttgactgatt tttccatgga gggcacagtt
     3421 aagccgctaa aggcattatc cgccaagtac aattttttac tcttcgaaga cagaaaattt
     3481 gctgacattg gtaatacagt caaattgcag tactctgcgg gtgtatacag aatagcagaa
     3541 tgggcagaca ttacgaatgc acacggtgtg gtgggcccag gtattgttag cggtttgaag
     3601 caggcggcag aagaagtaac aaaggaacct agaggccttt tgatgttagc agaattgtca
     3661 tgcaagggct ccctatctac tggagaatat actaagggta ctgttgacat tgcgaagagc
     3721 gacaaagatt ttgttatcgg ctttattgct caaagagaca tgggtggaag agatgaaggt
     3781 tacgattggt tgattatgac acccggtgtg ggtttagatg acaagggaga cgcattgggt
     3841 caacagtata gaaccgtgga tgatgtggtc tctacaggat ctgacattat tattgttgga
     3901 agaggactat ttgcaaaggg aagggatgct aaggtagagg gtgaacgtta cagaaaagca
     3961 ggctgggaag catatttgag aagatgcggc cagcaaaact aaaaaactgt attataagta
     4021 aatgcatgta tactaaactc acaaattaga gcttcaattt aattatatca gttattaccc
     4081 tatgcggtgt gaaataccgc acagatgcgt aaggagaaaa taccgcatca ggaaattgta
     4141 agcgttaata ttttgttaaa attcgcgtta aatttttgtt aaatcagctc attttttaac
     4201 caataggccg aaatcggcaa aatcccttat aaatcaaaag aatagaccga gatagggttg
     4261 agtgttgttc cagtttggaa caagagtcca ctattaaaga acgtggactc caacgtcaaa
     4321 gggcgaaaaa ccgtctatca gggcgatggc ccactacgtg aaccatcacc ctaatcaagt
     4381 tttttggggt cgaggtgccg taaagcacta aatcggaacc ctaaagggag cccccgattt
     4441 agagcttgac ggggaaagcc ggcgaacgtg gcgagaaagg aagggaagaa agcgaaagga
     4501 gcgggcgcta gggcgctggc aagtgtagcg gtcacgctgc gcgtaaccac cacacccgcc
     4561 gcgcttaatg cgccgctaca gggcgcgtcc attcgccatt caggctgcgc aactgttggg
     4621 aagggcgatc ggtgcgggcc tcttcgctat tacgccagct ggcgaaaggg ggatgtgctg
     4681 caaggcgatt aagttgggta acgccagggt tttcccagtc acgacgttgt aaaacgacgg
     4741 ccagtgagcg cgcgtaatac gactcactat agggcgaatt gggtaccggg ccccccctcg
     4801 agatttgcag gaacaattat tcattttttg gagtttaaat aaaacgaaaa tacatacata
     4861 ctttacatat ataaatagaa gaaatgtttc gataaagtgg gaaaaacgat tagaagatac
     4921 aaattaataa tagaagtaga aataaaagat agaaaaatta gaaaaaaata aaaagaaaag
     4981 gaaaagaaga ggaagggcaa gaggagcgat tgagaaatca tatttcgaat cttccactga
     5041 caaattcgtc atccatgtgt tggtcgccgt cgaagtccat ctgcgaatgg ctgttgttca
     5101 tatttttctc ttggttgaat ccatcattga tgtcctcgtc cccgtcatca tcgatgacat
     5161 cttcgtctgg aggtaagttt ggatttcccg ggataaaggc accaggttcc ataaagtacg
     5221 cgttttgtag gaattttctg ttgttattaa cgtgttcatc gatggcggac tcatcaacaa
     5281 aggcgaaacc agcaaacttt gcttgcatgg ctggagctag cggggcagca gtcatcatcg
     5341 gctggtgctt gttcatgtat gaagttgaag ctgttgtgaa ctctgggtca aaattcgagg
     5401 tatccgtctc cgagactagg tgaggtttga aaggtggtgg aatttttttc tgcttcaagg
     5461 cctcccagtc gatatctgcg aaaaatggat gagctcgtag ttctcttcca tcatcaatgg
     5521 caccgagtct atgtttgggg tttctgttta gtaaaccctt tacaaaagac ctcccctctt
     5581 gtgacagtac gtctctgggg aatttgactt taccaaaggc aattttttgg tacatttttt
     5641 gattattttc cgcaaagaaa ggggaccaac cacaacacat ttcaaatatc aaaacaccta
     5701 gagaccagaa atcgaccatt ttggtgtagc cggtttcgtc cagtaacaat tctggtgcca
     5761 ggtattccgt ggtgccgcaa aatgtgtttg ttctatcctt caagtcagct ttagaaagac
     5821 caaaatcgca aagagcgatg ttaccgttgg catcgagtag aatgttttca ggctttaggt
     5881 ccctgtaaac gatatcgtta tcgtgtaaat gttctaacgc taggactaac tcagcgatat
     5941 agaatttcgc tctgtcttcc gaaaaacggc cctccttttg taaatgccag aataattctc
     6001 caccactcat ataatcagtg accaaataca gatctgttgg tgtttgaaag gaaaacttca
     6061 atccgacaat gaatggggac gatttggacg ctgtcgtgac taggatattt ctttcgccaa
     6121 ttgtgtgggc gatctcattt ttcttgacaa taactttctt ggagagaact ttcattgcat
     6181 aaattctttg agtgtctttc ttcttaactt ggtagacttg gccaaaagta cccttaccca
     6241 ataatcgaag aacttcaaaa tcttgtgggc cataatgtct tttctttgtc tgtttgtaag
     6301 tccatttgat taaaatatca ccggacacaa cttcatcaat aacgcgaggt ttcaaactgt
     6361 gccattggtg ttgggaagca tgtgctaaat tatgaatcat tggatacagt ctaacttggc
     6421 ctaagaacat atggtcgtgg gcagcatcat aaacagaaat atctaattcc gagtgagatc
     6481 ccaaaacatc aaacgttgtc ttgtgatgcc atattggatg tgaactatca ttctttggac
     6541 catttgaaga acccgacgaa gaattagaag aacgtttgct cggatcggtt actgaagagc
     6601 aagagtttag ctgatctaat tgggaagatg atctgtgtgt ataaaggggt tttttcttca
     6661 agtgctcttt tatcgatggt aactgagaac cgttccaacc actgttatta ttatgatgct
     6721 ggctagcagc gtcagggttg gtattttcgt tgttgttgtt aatatgctgg ttttgattat
     6781 gctgattatt gttgttgtta ttgttgttat tattaatggc gcctagtgac tcaggaccat
     6841 tagaaatgaa ctctgaactc tcaaaagtac aaacaacata aggctgtgaa tcctttgatc
     6901 tagtgactag gtcacgtgct tctattattg taacttctag tttaccccta ggaatatcgg
     6961 tatctggacc ataagcagct gctgctgctt ctcgttgatt tattgatagc gaagaagtgg
     7021 aagagagtaa gcatttggtg gtagaactgg aagaaaagtt gtcatcttca gaattttgca
     7081 aagaattgcc accggtatcg ccatgtacat ttccagcatt agtttcttcc tgtgacgtgg
     7141 taataatcgt aggggtgttg ctgttgttat tattaactga tgatattcca ttattcattg
     7201 acttcatttg aaaaagggca ttttctgatg ttattcctgt tgtgcccatt gcatataagt
     7261 cctgactaat agcggtggtc ggcgttgcag tttgtaaagt aaaattcgta aaaagggcac
     7321 cattatttga tgaagcgcag ggcccactgg acaccagttt acatgggtat ccgttgtcgt
     7381 tgccagcggt gctgctatta ttgtttccat tgttctgtcc atttggatgt tggtgttgag
     7441 agctaaatcc agtatcctga ttcgacgatt ttgatgtaaa aaaattcatc atattgtata
     7501 ttcgtatctt tatttcttgc ttatacgagt ataattctca gacttattct tcttataaac
     7561 agttgccaaa agagtaaatt tttgactgta ccttattaaa tagatgccct taggtgatta
     7621 tgtgagagtg ggtaaaattt tcgataaaaa gcgaagaggg gcaaattagg aaaaaggacc
     7681 acgaaaaggg tatataaagt agaagagagc tggaaaaaga ataagcaggc gggaactggc
     7741 gcaaagttgt ttgtaactat tttcagtgct gttgcaaaga accttgaagg aaagaaaaga
     7801 ataaaacaaa aaagagaata taagcgacca gcgaaatgga tgagctgagc acaacaatct
     7861 atgttatatt ggacccgtaa tgtgaataag taagccttta aggatcggaa tatgcagaaa
     7921 gaaccgttat cgtaaatgac cgatccaccc tttaagcaac aaacgaaacc gatgagaaac
     7981 agataacaaa caaataagct tttgattaag tttacacttc g
//
