# Supplementary material for: Overproduction of Sch9 leads to its aggregation and cell elongation in Saccharomyces cerevisiae
Source: PLoS One. 2018 Mar 1;13(3):e0193726. doi: 10.1371/journal.pone.0193726 (PMC5832320; doi:10.1371/journal.pone.0193726)
Supplement: S1 Maps — (ZIP) [file pone.0193726.s007.zip › pRS416-SCH9YFP.gb]

LOCUS       pRS416-SCH9YFP          8789 bp ds-DNA     circular SYN 24-JAN-2018
ACCESSION   pRS416-SCH9YFP
SOURCE      synthetic DNA construct
  ORGANISM  synthetic DNA construct
REFERENCE   1  (bases 1 to 8789)
  AUTHORS   Polina
  TITLE     Direct Submission
  JOURNAL   Exported Wednesday, Jan 24, 2018 from SnapGene Viewer 3.1.1 to 
            Vector NTI(R) format
            http://www.snapgene.com
COMMENT     VNTDATE|773971200|
COMMENT     VNTDBDATE|831513600|
COMMENT     VNTNAME|pRS416-SCH9YFP|
COMMENT     VNTAUTHORNAME|Polina|
FEATURES             Location/Qualifiers
     terminator      6..253
                     /gene="S. cerevisiae CYC1"
                     /label=CYC1 terminator
                     /note="transcription terminator for CYC1"
     CDS             complement(266..985)
                     /codon_start=1
                     /product="enhanced YFP"
                     /label=EYFP
                     /note="mammalian codon-optimized"
     CDS             complement(1007..3478)
                     /codon_start=1
                     /label=SCH9
     promoter        complement(4023..4041)
                     /label=T3 promoter
                     /note="promoter for bacteriophage T3 RNA polymerase"
     primer_bind     complement(4062..4078)
                     /label=M13 rev
                     /note="common sequencing primer, one of multiple similar 
                     variants"
     protein_bind    4086..4102
                     /label=lac operator
                     /bound_moiety="lac repressor encoded by lacI"
                     /note="The lac repressor binds to the lac operator to 
                     inhibit transcription in E. coli. This inhibition can be 
                     relieved by adding lactose or 
                     isopropyl-beta-D-thiogalactopyranoside (IPTG)."
     promoter        complement(4110..4140)
                     /label=lac promoter
                     /note="promoter for the E. coli lac operon"
     protein_bind    4155..4176
                     /label=CAP binding site
                     /bound_moiety="E. coli catabolite activator protein"
                     /note="CAP binding activates transcription in the presence 
                     of cAMP."
     rep_origin      complement(4464..5052)
                     /direction=LEFT
                     /label=ori
                     /note="high-copy-number ColE1/pMB1/pBR322/pUC origin of 
                     replication"
     CDS             complement(5223..6083)
                     /codon_start=1
                     /gene="bla"
                     /product="beta-lactamase"
                     /label=AmpR
                     /note="confers resistance to ampicillin, carbenicillin, and
                     related antibiotics"
     promoter        complement(6084..6188)
                     /gene="bla"
                     /label=AmpR promoter
     misc_feature    6225..6728
                     /label=CEN/ARS
                     /note="S. cerevisiae CEN6 centromere fused to an 
                     autonomously replicating sequence"
     promoter        6990..7205
                     /gene="S. cerevisiae URA3"
                     /label=URA3 promoter
     CDS             7206..8009
                     /codon_start=1
                     /gene="S. cerevisiae URA3"
                     /product="orotidine-5'-phosphate decarboxylase, required 
                     for uracil biosynthesis"
                     /label=URA3
                     /note="yeast auxotrophic marker, counterselectable with 
                     5-fluoroorotic acid (5-FOA)"
     rep_origin      complement(8140..8595)
                     /direction=LEFT
                     /label=f1 ori
                     /note="f1 bacteriophage origin of replication; arrow 
                     indicates direction of (+) strand synthesis"
     primer_bind     8736..8752
                     /label=M13 fwd
                     /note="common sequencing primer, one of multiple similar 
                     variants"
     promoter        8762..8780
                     /label=T7 promoter
                     /note="promoter for bacteriophage T7 RNA polymerase"
ORIGIN
        1 cggccgcaaa ttaaagcctt cgagcgtccc aaaaccttct caagcaaggt tttcagtata
       61 atgttacatg cgtacacgcg tctgtacaga aaaaaaagaa aaatttgaaa tataaataac
      121 gttcttaata ctaacataac tataaaaaaa taaataggga cctagacttc aggttgtcta
      181 actccttcct tttcggttag agcggatgtg gggggagggc gtgaatgtaa gcgtgacata
      241 actaattaca tgactcgagg ccgctttact tgtacagctc gtccatgccg agagtgatcc
      301 cggcggcggt cacgaactcc agcaggacca tgtgatcgcg cttctcgttg gggtctttgc
      361 tcagggcgga ctggtagctc aggtagtggt tgtcgggcag cagcacgggg ccgtcgccga
      421 tgggggtgtt ctgctggtag tggtcggcga gctgcacgct gccgtcctcg atgttgtggc
      481 ggatcttgaa gttcaccttg atgccgttct tctgcttgtc ggccatgata tagacgttgt
      541 ggctgttgta gttgtactcc agcttgtgcc ccaggatgtt gccgtcctcc ttgaagtcga
      601 tgcccttcag ctcgatgcgg ttcaccaggg tgtcgccctc gaacttcacc tcggcgcggg
      661 tcttgtagtt gccgtcgtcc ttgaagaaga tggtgcgctc ctggacgtag ccttcgggca
      721 tggcggactt gaagaagtcg tgctgcttca tgtggtcggg gtagcgggcg aagcactgca
      781 ggccgtagcc gaaggtggtc acgagggtgg gccagggcac gggcagcttg ccggtggtgc
      841 agatgaactt cagggtcagc ttgccgtagg tggcatcgcc ctcgccctcg ccggacacgc
      901 tgaacttgtg gccgtttacg tcgccgtcca gctcgaccag gatgggcacc accccggtga
      961 acagctcctc gcccttgctc accatggtgg cgaccggtgg atcccgtatt tcgaatcttc
     1021 cactgacaaa ttcgtcatcc atgtgttggt cgccgtcgaa gtccatctgc gaatggctgt
     1081 tgttcatatt tttctcttgg ttgaatccat cattgatgtc ctcgtccccg tcatcatcga
     1141 tgacatcttc gtctggaggt aagtttggat ttcccgggat aaaggaacca ggttccataa
     1201 agtacgagtt ttgtaggaat tttctgttgt tattaacgtg ttcatcgatg gcggactcat
     1261 caacaaaggt gaaaccagca aactttgctt gcatggctgg agatagcggg gtagcagtca
     1321 tcatcggctg gtgcttgttc atgtatgaag ttgaagctgt tgtgaactct gggtcaaaat
     1381 tcgaggtatc cgtctccgag actaggtgag gtttgaaagg tggtggaatt tttttctgct
     1441 tcaaggcctc ccagtcgata tctgcgaaaa atggatgagc tcgtagttct cttccatcat
     1501 caatggcacc gagtctatgt ttggggtttc tgtttagtaa accctttaca aaagacctcc
     1561 cctcttgtga cagtacgtct ctggggaatt tgactttacc aaaggcaatt ttttggtaca
     1621 ttttttgatt attttccgca aagaaagggg accaaccaca acacatttca aatatcaaaa
     1681 cacctagaga ccagaaatcg accattttgg tgtagccggt ttcgtccagt aacaattctg
     1741 gtgccaggta ttccgtggtg ccgcaaaatg tgtttgttct atccttcaag tcagctttag
     1801 aaagaccaaa atcgcaaaga gcgatgttac cgttggcatc gagtagaatg ttttcaggct
     1861 ttaggtccct gtaaacgata tcgttatcgt gtaaatgttc taacgctagg actaactcag
     1921 cgatatagaa tttcgctctg tcttccgaaa aacggccctc cttttgtaaa tgccagaata
     1981 attctccacc actcatataa tcagtgacca aatacagatc tgttggtgtt tgaaaggaaa
     2041 acttcaatcc gacaatgaat ggggacgatt tggacgctgt cgtgactagg atatttcttt
     2101 cgccaattgt gtgggcgatc tcatttttct tgacaataac tttcttggag agaactttca
     2161 ttgcataaat tctttgagtg tctttcttct taacttggta gacttggcca aaagtaccct
     2221 tacccaataa tcgaagaact tcaaaatctt gtgggccata atgtcttttc tttgtctgtt
     2281 tgtaagtcca tttgattaaa atatcaccgg acacaacttc atcaataacg cgaggtttca
     2341 aactgtgcca ttggtgttgg gaagcatgtg ctaaattatg aatcattgga tacagtctaa
     2401 cttggcctaa gaacatatgg tcgtgggcag catcataaac agaaatatct aattccgagt
     2461 gagatcccaa aacatcaaac gttgtcttgt gatgccatat tggatgtgaa ctatcattct
     2521 ttggaccatt tgaagaaccc gacgaagaat tagaagaacg tttgctcgga tcggttactg
     2581 aagagcaaga gtttagctga tctaattggg aagatgatct gtgtgtataa aggggttttt
     2641 tcttcaagtg ctcttttatc gatggtaact gagaaccgtt ccaaccactg ttattattat
     2701 gatgctggct agcagcgtca gggttggtat tttcgttgtt gttgttaata tgctggtttt
     2761 gattatgctg attattgttg ttgttattgt tgttattatt aatggcgcct agtgactcag
     2821 gaccattaga aatgaactct gaactctcaa aagtacaaac aacataaggc tgtgaatcct
     2881 ttgatctagt gactaggtca cgtgcttcta ttattgtaac ttctagttta cccctaggaa
     2941 tatcggtatc tggaccataa gcagctgctg ctgcttctcg ttgatttatt gatagcgaag
     3001 aagtggaaga gagtaagcat ttggtggtag aactggaaga aaagttgtca tcttcagaat
     3061 tttgcaaaga attgccaccg gtatcgccat gtacatttcc agcattagtt tcttcctgtg
     3121 acgtggtaat aatcgtaggg gtgttgctgt tgttattatt aactgatgat attccattat
     3181 tcattgactt catttgaaaa agggcatttt ctgatgttat tcctgttgtg cccattgcat
     3241 ataagtcctg actaatagcg gtggtcggcg ttgcagtttg taaagtaaaa ttcgtaaaaa
     3301 gggcaccatt atttgatgaa gcgcagggcc cactggacac cagtttacat gggtatccgt
     3361 tgtcgttgcc agcggtgctg ctattattgt ttccattgtt ctgtccattt ggatgttggt
     3421 gttgagagct aaatccagta tcctgattcg acgattttga tgtaaaaaaa ttcatcatat
     3481 tgtatattcg tatctttatt tcttgcttat acgagtataa ttctcagact tattcttctt
     3541 ataaacagtt gccaaaagag taaatttttg actgtacctt attaaataga tgcccttagg
     3601 tgattatgtg agagtgggta aaattttcga taaaaagcga agaggggcaa attaggaaaa
     3661 aggaccacga aaagggtata taaagtagaa gagagctgga aaaagaataa gcaggcggga
     3721 actggcgcaa agttgtttgt aactattttc agtgctgttg caaagaacct tgaaggaaag
     3781 aaaagaataa aacaaaaaag agaatataag cgaccagcga aatggatgag ctgagcacaa
     3841 caatctatgt tatattggac ccgtaatgtg aataagtaag cctttaagga tcggaatatg
     3901 cagaaagaac cgttatcgta aatgaccgat ccacccttta agcaacaaac gaaaccgatg
     3961 agaaacagat aacaaacaaa taagcttttg attaagttta cacttcgctc cagcttttgt
     4021 tccctttagt gagggttaat tgcgcgcttg gcgtaatcat ggtcatagct gtttcctgtg
     4081 tgaaattgtt atccgctcac aattccacac aacatacgag ccggaagcat aaagtgtaaa
     4141 gcctggggtg cctaatgagt gagctaactc acattaattg cgttgcgctc actgcccgct
     4201 ttccagtcgg gaaacctgtc gtgccagctg cattaatgaa tcggccaacg cgcggggaga
     4261 ggcggtttgc gtattgggcg ctcttccgct tcctcgctca ctgactcgct gcgctcggtc
     4321 gttcggctgc ggcgagcggt atcagctcac tcaaaggcgg taatacggtt atccacagaa
     4381 tcaggggata acgcaggaaa gaacatgtga gcaaaaggcc agcaaaaggc caggaaccgt
     4441 aaaaaggccg cgttgctggc gtttttccat aggctccgcc cccctgacga gcatcacaaa
     4501 aatcgacgct caagtcagag gtggcgaaac ccgacaggac tataaagata ccaggcgttt
     4561 ccccctggaa gctccctcgt gcgctctcct gttccgaccc tgccgcttac cggatacctg
     4621 tccgcctttc tcccttcggg aagcgtggcg ctttctcata gctcacgctg taggtatctc
     4681 agttcggtgt aggtcgttcg ctccaagctg ggctgtgtgc acgaaccccc cgttcagccc
     4741 gaccgctgcg ccttatccgg taactatcgt cttgagtcca acccggtaag acacgactta
     4801 tcgccactgg cagcagccac tggtaacagg attagcagag cgaggtatgt aggcggtgct
     4861 acagagttct tgaagtggtg gcctaactac ggctacacta gaagaacagt atttggtatc
     4921 tgcgctctgc tgaagccagt taccttcgga aaaagagttg gtagctcttg atccggcaaa
     4981 caaaccaccg ctggtagcgg tggttttttt gtttgcaagc agcagattac gcgcagaaaa
     5041 aaaggatctc aagaagatcc tttgatcttt tctacggggt ctgacgctca gtggaacgaa
     5101 aactcacgtt aagggatttt ggtcatgaga ttatcaaaaa ggatcttcac ctagatcctt
     5161 ttaaattaaa aatgaagttt taaatcaatc taaagtatat atgagtaaac ttggtctgac
     5221 agttaccaat gcttaatcag tgaggcacct atctcagcga tctgtctatt tcgttcatcc
     5281 atagttgcct gactccccgt cgtgtagata actacgatac gggagggctt accatctggc
     5341 cccagtgctg caatgatacc gcgagaccca cgctcaccgg ctccagattt atcagcaata
     5401 aaccagccag ccggaagggc cgagcgcaga agtggtcctg caactttatc cgcctccatc
     5461 cagtctatta attgttgccg ggaagctaga gtaagtagtt cgccagttaa tagtttgcgc
     5521 aacgttgttg ccattgctac aggcatcgtg gtgtcacgct cgtcgtttgg tatggcttca
     5581 ttcagctccg gttcccaacg atcaaggcga gttacatgat cccccatgtt gtgcaaaaaa
     5641 gcggttagct ccttcggtcc tccgatcgtt gtcagaagta agttggccgc agtgttatca
     5701 ctcatggtta tggcagcact gcataattct cttactgtca tgccatccgt aagatgcttt
     5761 tctgtgactg gtgagtactc aaccaagtca ttctgagaat agtgtatgcg gcgaccgagt
     5821 tgctcttgcc cggcgtcaat acgggataat accgcgccac atagcagaac tttaaaagtg
     5881 ctcatcattg gaaaacgttc ttcggggcga aaactctcaa ggatcttacc gctgttgaga
     5941 tccagttcga tgtaacccac tcgtgcaccc aactgatctt cagcatcttt tactttcacc
     6001 agcgtttctg ggtgagcaaa aacaggaagg caaaatgccg caaaaaaggg aataagggcg
     6061 acacggaaat gttgaatact catactcttc ctttttcaat attattgaag catttatcag
     6121 ggttattgtc tcatgagcgg atacatattt gaatgtattt agaaaaataa acaaataggg
     6181 gttccgcgca catttccccg aaaagtgcca cctgggtcct tttcatcacg tgctataaaa
     6241 ataattataa tttaaatttt ttaatataaa tatataaatt aaaaatagaa agtaaaaaaa
     6301 gaaattaaag aaaaaatagt ttttgttttc cgaagatgta aaagactcta gggggatcgc
     6361 caacaaatac taccttttat cttgctcttc ctgctctcag gtattaatgc cgaattgttt
     6421 catcttgtct gtgtagaaga ccacacacga aaatcctgtg attttacatt ttacttatcg
     6481 ttaatcgaat gtatatctat ttaatctgct tttcttgtct aataaatata tatgtaaagt
     6541 acgctttttg ttgaaatttt ttaaaccttt gtttattttt ttttcttcat tccgtaactc
     6601 ttctaccttc tttatttact ttctaaaatc caaatacaaa acataaaaat aaataaacac
     6661 agagtaaatt cccaaattat tccatcatta aaagatacga ggcgcgtgta agttacaggc
     6721 aagcgatccg tctaagaaac cattattatc atgacattaa cctataaaaa taggcgtatc
     6781 acgaggccct ttcgtctcgc gcgtttcggt gatgacggtg aaaacctctg acacatgcag
     6841 ctcccggaga cggtcacagc ttgtctgtaa gcggatgccg ggagcagaca agcccgtcag
     6901 ggcgcgtcag cgggtgttgg cgggtgtcgg ggctggctta actatgcggc atcagagcag
     6961 attgtactga gagtgcacca taccaccttt tcaattcatc attttttttt tattcttttt
     7021 tttgatttcg gtttccttga aatttttttg attcggtaat ctccgaacag aaggaagaac
     7081 gaaggaagga gcacagactt agattggtat atatacgcat atgtagtgtt gaagaaacat
     7141 gaaattgccc agtattctta acccaactgc acagaacaaa aacctgcagg aaacgaagat
     7201 aaatcatgtc gaaagctaca tataaggaac gtgctgctac tcatcctagt cctgttgctg
     7261 ccaagctatt taatatcatg cacgaaaagc aaacaaactt gtgtgcttca ttggatgttc
     7321 gtaccaccaa ggaattactg gagttagttg aagcattagg tcccaaaatt tgtttactaa
     7381 aaacacatgt ggatatcttg actgattttt ccatggaggg cacagttaag ccgctaaagg
     7441 cattatccgc caagtacaat tttttactct tcgaagacag aaaatttgct gacattggta
     7501 atacagtcaa attgcagtac tctgcgggtg tatacagaat agcagaatgg gcagacatta
     7561 cgaatgcaca cggtgtggtg ggcccaggta ttgttagcgg tttgaagcag gcggcagaag
     7621 aagtaacaaa ggaacctaga ggccttttga tgttagcaga attgtcatgc aagggctccc
     7681 tatctactgg agaatatact aagggtactg ttgacattgc gaagagcgac aaagattttg
     7741 ttatcggctt tattgctcaa agagacatgg gtggaagaga tgaaggttac gattggttga
     7801 ttatgacacc cggtgtgggt ttagatgaca agggagacgc attgggtcaa cagtatagaa
     7861 ccgtggatga tgtggtctct acaggatctg acattattat tgttggaaga ggactatttg
     7921 caaagggaag ggatgctaag gtagagggtg aacgttacag aaaagcaggc tgggaagcat
     7981 atttgagaag atgcggccag caaaactaaa aaactgtatt ataagtaaat gcatgtatac
     8041 taaactcaca aattagagct tcaatttaat tatatcagtt attaccctat gcggtgtgaa
     8101 ataccgcaca gatgcgtaag gagaaaatac cgcatcagga aattgtaagc gttaatattt
     8161 tgttaaaatt cgcgttaaat ttttgttaaa tcagctcatt ttttaaccaa taggccgaaa
     8221 tcggcaaaat cccttataaa tcaaaagaat agaccgagat agggttgagt gttgttccag
     8281 tttggaacaa gagtccacta ttaaagaacg tggactccaa cgtcaaaggg cgaaaaaccg
     8341 tctatcaggg cgatggccca ctacgtgaac catcacccta atcaagtttt ttggggtcga
     8401 ggtgccgtaa agcactaaat cggaacccta aagggagccc ccgatttaga gcttgacggg
     8461 gaaagccggc gaacgtggcg agaaaggaag ggaagaaagc gaaaggagcg ggcgctaggg
     8521 cgctggcaag tgtagcggtc acgctgcgcg taaccaccac acccgccgcg cttaatgcgc
     8581 cgctacaggg cgcgtccatt cgccattcag gctgcgcaac tgttgggaag ggcgatcggt
     8641 gcgggcctct tcgctattac gccagctggc gaaaggggga tgtgctgcaa ggcgattaag
     8701 ttgggtaacg ccagggtttt cccagtcacg acgttgtaaa acgacggcca gtgagcgcgc
     8761 gtaatacgac tcactatagg gcgaattgg
//
